# Supplementary material for: EDXRF dataset of late classic Maya obsidian from the North Western Maya Lowlands
Source: Data Brief. 2018 Mar 17;18:492–5. doi: 10.1016/j.dib.2018.03.046 (PMC5996267; doi:10.1016/j.dib.2018.03.046)
Supplement: Supplementary file 2 — Supplementary material [file mmc2.xlsx]

## Sheet: Obsidian basic statistics
		Length (mm)	Width (mm)	Thickness (mm)	Weight (g)
N	Valid	1176	1176	1176	1176
	Missing	6	6	6	6
Std. Error of Mean		0.25	1.47	0.01	0.01
Median		19.46	9.94	2.38	0.6
Mode		8.91a	8.96a	2.54	0.4
Std. Deviation		8.58	50.46	0.61	0.54
Variance		73.71	2547.2	0.38	0.29
Range		67.76	1031.33	10.81	11.62
Minimum		3.5	2.67	0.92	0
Maximum		71.26	1034	11.73	11.62
a. Multiple modes exist. The smallest value is shown
Table 1 summarizes the basic statistics for the behavioral analysis of prismatic blades
Prismatic Blade	Frequency	Percent
Complete	11	0.9
Fragment	1171	99.1
Total	1182	100
Table 2 presents the total quantities of prismatic blade by number and total percentage within the total sample.
Blade Section	Frequency	Percent
Central	778	65.8
Complete	11	0.9
Distal	62	5.2
Proximal	331	28
Total	1182	100
Table 3 summarizes the type of blade in total sample.
		Length (mm)	Width (mm)	Thickness (mm)	Weight (g)
N	145	146	146	146	146
	2	1	1	1	1
Mean		18.26	3.98	20.66	1.16
Median		16.07	2.67	12.4	0.6
Mode		14.45a	1.60a	9.56a	.2a
Std. Deviation		9.6	4.04	86.61	2.21
Variance		92.29	16.37	7501.5	4.89
Range		80.5	26.31	1058	21.6
Minimum		0	0	0	0
Maximum		80.5	26.31	1058	21.6
a. Multiple modes exist. The smallest value is shown
Table 4 summarizes the basic statistics for the behavioral analysis of flakes.
Flake Section	Frequency	Percent
Central	36	24.5
Complete	17	11.6
Distal	24	16.3
Proximal	70	47.6
Total	147	100
Table 5 summarizes the flake section in the total sample
Flake type	Frequency	Percent
Core rejuvenation flake	13	8.8
Distal rejuvenation flake	2	1.4
Reduction flake	132	89.8
Total	147	100
Table 6 summarizes the flake type in the total sample.
		Width (mm)	Thickness (mm)	Length (mm)	Weight (g)
N	Valid	8	8	8	8
	Missing	0	0	0	0
Mean		14.78	10.03	29.46	5.76
Median		15.47	13.36	29.57	6.05
Std. Deviation		2.5	7.69	10.08	2.85
Variance		6.25	59.21	101.76	8.16
Table 7 summarizes the basic statistics for the behavioral analysis of polyhedral-exhausted cores
Polyhedral section	Frequency	Percent
Central	2	25
Complete	1	12.5
Distal	2	25
Proximal	3	37.5
Total	8	100
Table 8 summarizes the polyhedral section in the total sample.
Site	Frequency	Percent
Boca Chinikihá	3	37.5
Chinikihá	5	62.5
Total	8	100
Table 9 outlines the total exhausted polyhedral cores by site.
