# Supplementary material for: EDXRF dataset of late classic Maya obsidian from the North Western Maya Lowlands
Source: Data Brief. 2018 Mar 17;18:492–5. doi: 10.1016/j.dib.2018.03.046 (PMC5996267; doi:10.1016/j.dib.2018.03.046)
Supplement: Supplementary file 3 — Supplementary material [file mmc3.xls]

## Sheet: Table 12 EDXRF Data-Results
	Ti	Mn	Fe	Zn	Rb	Sr	Y	Zr	Nb	Pb	Th	Source	Type of Artifact	Site collected
	ppm	ppm	ppm	ppm	ppm	ppm	ppm	ppm	ppm	ppm	ppm
B1-S1	1330.35	549.84	9699.71	67.725	149.066	146.152	20.06	104.474	10.806	29.488	11.531	El Chayal	prismatic blade fragment	Las Colmenas
B1-S2	1364.11	549.127	9658.8	58.841	149.635	150.724	21.715	102.796	10.701	29.481	11.235	El Chayal	prismatic blade fragment	Las Colmenas
B1-S3	1285.88	547.536	9635.08	55.677	146.419	146.118	19.699	104.077	9.976	29.774	8.963	El Chayal	reduction flake	Las Colmenas
B10-S45	1277.29	500.088	8983.19	71.851	140.587	138.509	20.922	101.131	11.576	26.973	7.441	El Chayal	prismatic blade fragment	S2E11-463
B100-S296	1330.93	589.403	10049.9	97.782	163.079	156.431	23.588	111.007	9.117	31.389	22.267	El Chayal	prismatic blade fragment	Chinikihá
B100-S297	1371.16	585.951	10007.6	84.133	159.678	160.422	22.165	104.742	9.052	31.613	12.322	El Chayal	prismatic blade fragment	Chinikihá
B101-S298	1419.79	620.191	10178.1	76.53	160.862	152.841	21.621	100.746	6.704	30.943	20.953	El Chayal	prismatic blade	Chinikihá
B101-S299	1364.79	583.946	9808.83	67.027	156.163	148.065	20.827	107.034	9.403	30.292	13.472	El Chayal	prismatic blade fragment	Chinikihá
B101-S300	1403.04	615.382	10304.9	78.793	160.657	158.868	20.691	109.824	6.259	32.396	16.656	El Chayal	prismatic blade fragment	Chinikihá
B102-S301	1907.31	569.323	9893.63	97.381	149.036	144.073	20.61	101.992	11.428	29.622	9.998	El Chayal	prismatic blade fragment	Chinikihá
B103-S302	1410.83	620.729	10053.3	69.769	157.753	151.007	19.288	109.456	7.667	29.3	16.478	El Chayal	prismatic blade fragment	Chinikihá
B104-S303	1424.39	576.428	9993.51	73.198	158.314	149.752	21.056	106.589	7.255	30.445	18.207	El Chayal	prismatic blade fragment	Chinikihá
B105-S304	1174.08	366.964	11785.2	89.015	180.008	7.544	48.24	203.514	44.575	33.727	19.518	Unknown	prismatic blade fragment	Chinikihá
B106-S305	1436.2	572.613	9759.06	70.125	152.315	150.935	20.438	106.455	10.861	29.861	10.922	El Chayal	prismatic blade fragment	Chinikihá
B106-S306	1357.7	545.488	9710.37	74.115	150.75	151.934	18.82	104.862	7.155	26.79	8.259	El Chayal	prismatic blade fragment	Chinikihá
B106-S307	1469.64	640.236	10186.5	76.198	160.234	158.622	19.779	104.973	4.697	30.945	14.546	El Chayal	prismatic blade fragment	Chinikihá
B106-S308	1320.37	616.856	10104.4	130.705	162.699	155.831	20.534	108.223	10.478	30.747	17.104	El Chayal	prismatic blade fragment	Chinikihá
B106-S309	1302.2	513.241	9625.56	91.396	156.461	151.003	20.699	106.632	8.058	28.779	14.399	El Chayal	prismatic blade fragment	Chinikihá
B106-S310	1323.58	610.276	9975.75	86.735	159.259	157.741	21.008	110.072	9.047	30.556	15.337	El Chayal	prismatic blade fragment	Chinikihá
B106-S311	1630.74	651.644	10572.1	113.556	164.571	165.98	22.716	110.229	8.608	33.942	11.556	El Chayal	prismatic blade fragment	Chinikihá
B106-S312	1328.79	584.241	9972.02	113.927	156.625	157.293	20.66	107.676	10.986	31.7	11.657	El Chayal	prismatic blade fragment	Chinikihá
B106-S313	1282.6	555.002	9695.51	65.882	150.821	153.726	18.615	106.863	12.157	30.803	17.8	El Chayal	prismatic blade fragment	Chinikihá
B106-S314	1469.08	587.435	10069.5	83.762	158.184	157.526	18.579	110.783	11.265	28.134	15.282	El Chayal	prismatic blade fragment	Chinikihá
B106-S315	2288.84	683.131	10867	160.73	158.013	147.484	19.126	97.257	7.986	31.475	16.274	El Chayal	prismatic blade fragment	Chinikihá
B106-S316	1611.65	592.249	9855.04	106.923	153.191	154.877	20.402	104.298	3.855	31.501	16.862	El Chayal	prismatic blade fragment	Chinikihá
B106-S317	1320.89	581.411	9769.14	84.311	156.851	149.761	20.072	107.781	8.061	29.244	16.608	El Chayal	prismatic blade fragment	Chinikihá
B107-S318	1451.53	650.238	10341.4	70.474	163.662	154.609	17.626	105.797	8.893	29.423	15.486	El Chayal	prismatic blade fragment	Chinikihá
B107-S319	6754.26	495.585	9197.42	111.307	132.495	134.511	13.346	96.756	6.026	26.244	15.378	El Chayal	prismatic blade fragment	Chinikihá
B107-S320	5086.2	600.441	10133.9	91.33	152.792	149.944	17.488	126.13	12.009	29.472	17.935	El Chayal	prismatic blade fragment	Chinikihá
B107-S321	1722.72	680.141	10841.1	90.193	161.463	155.728	18.79	113.813	9.985	31.838	14.043	El Chayal	prismatic blade fragment	Chinikihá
B107-S322	4731.17	575.318	10013.7	93.55	153.438	156.349	21.313	108.619	11.894	31.983	12.946	El Chayal	prismatic blade fragment	Chinikihá
B107-S323	3583.55	575.082	9688.61	75.463	154.266	149.886	18.183	106.567	9.024	30.166	11.767	El Chayal	prismatic blade fragment	Chinikihá
B108-S324	1320.63	574.352	9968.46	69.658	159.266	156.394	22.335	111.275	6.748	30.186	12.611	El Chayal	prismatic blade fragment	Chinikihá
B108-S325	1291.72	568.629	9477.74	73.1	150.702	148.516	20.601	105.027	8.152	30.165	16.961	El Chayal	prismatic blade fragment	Chinikihá
B108-S326	1372.01	619.401	10222.1	86.791	158.276	158.239	21.969	108.982	11.392	31.205	8.056	El Chayal	prismatic blade fragment	Chinikihá
B109-S327	1309.29	519.344	9273.7	92.279	149.384	145.535	21.432	105.404	8.012	28.351	15.924	El Chayal	prismatic blade fragment	Chinikihá
B109-S328	1308.43	541.434	9440.88	82.289	151.377	149.537	19.038	104.421	13.166	30.24	10.188	El Chayal	prismatic blade fragment	Chinikihá
B109-S329	1467.68	566.551	9908.84	79.756	160.165	152.864	21.915	104.498	8.258	30.172	12.539	El Chayal	prismatic blade fragment	Chinikihá
B109-S330	1337.76	601.006	9850.82	89.51	158.071	155.894	21.591	106.479	12.254	30.677	15.59	El Chayal	prismatic blade fragment	Chinikihá
B109-S331	1320.18	548.324	9574.09	90.006	151.964	147.929	20.317	104.413	9.783	30.858	14.5	El Chayal	prismatic blade fragment	Chinikihá
B109-S332	1397.31	599.528	10071.1	87.28	159.823	157.666	17.129	105.597	11.239	30.936	12.348	El Chayal	prismatic blade fragment	Chinikihá
B109-S333	1389.83	582.87	9894.52	83.225	156.974	154.003	19.943	102.803	10.044	31.565	18.631	El Chayal	prismatic blade fragment	Chinikihá
B109-S334	1460.5	606.573	9935	81.936	159.658	155.787	20.707	106.483	7.813	31.027	20.895	El Chayal	prismatic blade fragment	Chinikihá
B11-S46	1349.02	571.196	9705	92.598	154.686	152.875	19.708	107.566	11.568	28.974	12.734	El Chayal	prismatic blade fragment	Reforma de Ocampo
B110-S335	1557.86	642.091	10565.1	73.708	160.019	158.799	22.392	106.406	7.223	31.782	19.162	El Chayal	prismatic blade fragment	Chinikihá
B111-S336	1412.26	566.362	9807.91	86.541	156.691	154.612	21.075	104.393	8.856	29.785	16.374	El Chayal	prismatic blade fragment	Chinikihá
B112-S337	1564.78	642.903	10758.5	80.486	165.456	160.264	21.406	112.034	11.788	30.819	15.955	El Chayal	prismatic blade fragment	Chinikihá
B112-S338	1476.75	627.972	10361	72.173	159.294	159.736	20.559	106.733	8.502	32.23	11.121	El Chayal	prismatic blade fragment	Chinikihá
B113-S339	1558.9	607.689	10063.3	101.59	161.816	158.938	24.267	105.666	7.286	32.19	14.699	El Chayal	prismatic blade fragment	Chinikihá
B113-S340	1409.56	593.476	10045.5	90.43	162.385	160.535	23.117	111.85	9.065	32.751	12.522	El Chayal	prismatic blade fragment	Chinikihá
B113-S341	1409.06	592.433	9997.4	74.171	154.533	149.435	19.348	106.663	7.654	30.683	19.131	El Chayal	prismatic blade fragment	Chinikihá
B114-S342	1491.19	595.241	10203.7	83.188	162.163	155.49	24.965	114.352	6.208	29.989	16.511	El Chayal	prismatic blade fragment	Chinikihá
B115-S343	1305.3	554.568	9607.99	50.928	160.8	146.97	16.95	106.442	6.628	26.981	11.369	El Chayal	exhausted polyhedral core fragment	Chinikihá
B115-S344	1329.98	554.479	9527.21	87.915	148.955	149.244	19.854	103.055	11.527	29.393	18.526	El Chayal	prismatic blade fragment	Chinikihá
B115-S345	1189.32	490.61	9169.48	56.267	145.511	141.579	21.853	104.522	9.294	28.121	14.896	El Chayal	prismatic blade fragment	Chinikihá
B116-S346	1409.56	618.356	10028	78.759	154.983	151.352	21.671	107.73	6.341	31.518	18.987	El Chayal	prismatic blade fragment	Chinikihá
B116-S347	1333.95	606.549	9990.61	78.744	158.329	155.396	20.228	104.37	8.592	29.097	18.426	El Chayal	prismatic blade fragment	Chinikihá
B116-S348	1628.63	619.226	10153.8	80.043	155.713	153.383	18.448	104.797	8.444	32.653	20.271	El Chayal	prismatic blade fragment	Chinikihá
B116-S349	1518.28	607.068	10250.7	77.031	156.863	154.972	20.247	106.159	9.901	30.856	14.564	El Chayal	prismatic blade fragment	Chinikihá
B116-S350	1448.9	639.804	10408.2	90.099	159.516	154.673	23.241	109.392	10.008	30.216	15.975	El Chayal	prismatic blade fragment	Chinikihá
B116-S351	1482.06	629.099	10138.9	80.393	148.824	153.751	23.63	106.71	9.472	29.086	12.065	El Chayal	prismatic blade fragment	Chinikihá
B116-S352	1443.52	613.059	10302.8	67.204	160.065	159.892	22.794	108.744	9.647	30.648	15.037	El Chayal	prismatic blade fragment	Chinikihá
B116-S353	1353.35	572.58	9843.71	72.312	156.026	149.905	18.862	110.008	11.589	29.342	10.962	El Chayal	prismatic blade fragment	Chinikihá
B116-S354	1459.02	610.896	10142	89.795	154.161	153.397	16.644	106.401	12.437	29.811	11.646	El Chayal	prismatic blade fragment	Chinikihá
B117-S355	1361.72	586.335	9907.56	73.899	149.519	150.312	19.485	106.802	10.926	29.666	15.014	El Chayal	prismatic blade fragment	Chinikihá
B118-S356	1408.37	546.598	9834.79	98.246	150.172	150.096	21.812	105.92	9.023	27.984	15.879	El Chayal	prismatic blade fragment	PH 122 E13
B119-S357	1506.76	597.537	10169.3	90.391	152.5	154.461	22.175	107.408	11.848	30.989	19.411	El Chayal	prismatic blade fragment	Chinikihá
B12-S47	1330.24	545.523	9585.46	80.551	152.573	147.173	20.595	110.212	11.447	28.924	11.593	El Chayal	prismatic blade fragment	S2E9-463
B120-S358	1428.52	640.039	10462	100.948	170.024	166.793	19.035	116.703	13.492	31.019	14.68	El Chayal	prismatic blade fragment	Rancho Trinidad
B121-S359	1383.17	566.198	10018	95.252	149.41	155.105	21.51	106.303	5.985	30.157	12.312	El Chayal	prismatic blade fragment	PH 113 E1
B122-S360	1521.46	594.304	10558.6	82.43	153.514	150.049	19.756	103.747	9.949	32.095	13.759	El Chayal	prismatic blade fragment	Chinikihá
B123-S361	1251.34	554.824	9529.3	94.247	153.85	151.444	21.179	106.886	4.563	29.176	16.406	El Chayal	prismatic blade fragment	PH 119 E2
B124-S362	1354.39	557.591	9625.14	70.396	149.666	155.288	19.272	105.859	11.438	30.994	15.946	El Chayal	prismatic blade fragment	Chinikihá
B124-S363	1458.87	598.097	10080	81.622	160.559	158.659	17.808	107.271	8.477	32.214	20.848	El Chayal	prismatic blade fragment	Chinikihá
B124-S364	1329.84	609.792	10193	78.97	160.761	161.964	22.036	109.674	9.618	30.57	16.346	El Chayal	prismatic blade fragment	Chinikihá
B124-S365	1291.73	558.836	9600.06	83.318	150.943	151.879	20.009	107.467	6.452	27.82	11.567	El Chayal	prismatic blade fragment	Chinikihá
B125-S366	1524.62	676.096	10885.6	71.073	168.675	163.983	25.365	110.035	9.657	31.398	14.846	El Chayal	prismatic blade fragment	Chinikihá
B125-S367	1380.76	561.945	9509.3	91.925	151.738	148.186	21.453	103.025	4.403	30.398	5.79	El Chayal	prismatic blade fragment	Chinikihá
B126-S368	1322.92	562.861	9752.85	71.932	157.892	152.596	21.929	104.521	12.389	29.337	15.577	El Chayal	prismatic blade fragment	Chinikihá
B126-S369	1325.62	568.081	9844.89	66.111	158.19	154.026	20.63	106.641	10.756	28.651	12.129	El Chayal	prismatic blade fragment	Chinikihá
B127-S370	1419.06	608.64	10194.5	70.997	167.867	158.657	20.075	108.516	10.342	31.326	13.953	El Chayal	prismatic blade fragment	Chinikihá
B127-S371	1429.38	625.523	10102.5	99.394	164.245	161.394	21.883	109.366	11.032	29.4	13.246	El Chayal	prismatic blade fragment	Chinikihá
B128-S372	1301.8	575.722	9757.13	68.179	154.006	153.619	20.184	106.531	10.361	28.563	8.472	El Chayal	prismatic blade fragment	Tierra Blanca
B129-S373	1369.57	573.875	9728.32	78.483	157.685	156.305	21.907	106.095	10.378	29.81	16.345	El Chayal	prismatic blade fragment	Tierra Blanca
B129-S374	1342.82	527.78	9456.11	88.13	146.269	147.671	19.493	102.159	11.355	28.802	15.817	El Chayal	prismatic blade fragment	Chinikihá
B13-S48	1377.15	464.089	9901.23	80.09	111.796	190.164	16.818	108.559	8.445	24.143	12.107	Jilotepeque	reduction flake	S2E9-469
B130-S375	1498.18	574.268	9838.61	99.165	155.672	148.911	20.068	105.047	9.037	30.096	20.45	El Chayal	prismatic blade fragment	Chinikihá
B130-S376	1626.53	559.748	10075	89.216	144.715	139.503	19.744	99.133	7.453	30.273	12.47	El Chayal	prismatic blade fragment	Chinikihá
B130-S377	2351.74	459.327	8727.87	170.675	123.742	122.93	15.495	83.27	7.322	24.877	10.443	El Chayal	prismatic blade fragment	Chinikihá
B130-S378	1415.83	568.766	9846.09	73.884	153.463	156.515	20.982	109.531	9.476	32.388	14.377	El Chayal	prismatic blade fragment	Chinikihá
B131-S379	1486.12	517.177	9494.21	76.06	143.238	140.032	18.642	103.392	6.361	26.629	7.355	El Chayal	prismatic blade fragment	PH 125
B132-S380	1281.57	534.325	9424.96	62.917	151.031	148.286	19.392	105.975	6.386	29.651	9.784	El Chayal	prismatic blade fragment	Chinikihá
B133-S381	1273.11	587.089	9944.09	63.101	154.276	150.426	20.564	109.571	6.507	29.331	11.218	El Chayal	prismatic blade fragment	Chinikihá
B133-S382	1311.59	559.474	9680.9	71.2	151.615	148.569	21.329	101.166	8.314	27.502	14.529	El Chayal	prismatic blade fragment	Chinikihá
B133-S383	1367.6	578.638	10110.5	67.668	160.856	154.534	21.069	110.208	6.241	30.177	13.263	El Chayal	prismatic blade fragment	Chinikihá
B133-S384	1344.12	607.309	10128.8	82.884	157.636	155.669	22.764	109.106	12.321	29.675	10.487	El Chayal	prismatic blade fragment	Chinikihá
B133-S385	1407.7	557.183	9722.85	102.486	151.014	146.516	23.693	104.137	12.772	25.953	5.069	El Chayal	prismatic blade fragment	Chinikihá
B133-S386	1304.76	561.626	9929.39	69.314	157.904	157.328	19.54	112.438	11.203	28.38	13.607	El Chayal	prismatic blade fragment	Chinikihá
B133-S387	1334.66	628.136	10356.3	66.897	165.794	161.285	20.385	111.265	11.491	29.647	12.033	El Chayal	prismatic blade fragment	Chinikihá
B133-S388	1329.82	568.487	9852.58	74.482	155.391	149.882	19.161	107.255	10.29	28.44	9.848	El Chayal	prismatic blade fragment	Chinikihá
B133-S389	1382.14	640.452	10293.3	79.264	162.788	153.908	22.676	106.712	7.608	29.795	12.294	El Chayal	prismatic blade fragment	Chinikihá
B133-S390	1468.57	626.592	10645.6	86.428	164.618	160.556	21.226	105.746	8.85	30.828	12.9	El Chayal	prismatic blade fragment	Chinikihá
B133-S391	1326.32	587.242	9986.16	72.936	158.666	155.635	20.749	109.058	9.603	30.3	13.947	El Chayal	prismatic blade fragment	Chinikihá
B133-S392	1283.91	575.025	9909.23	72.958	151.458	144.95	20.308	106.469	10.083	28.201	7.381	El Chayal	prismatic blade fragment	Chinikihá
B133-S393	1436	611.911	10126.2	81.629	160.799	153.638	22.1	105.139	10.742	30.758	10.116	El Chayal	prismatic blade fragment	Chinikihá
B133-S394	1276.33	534.626	9807.87	69.56	153.295	150.05	21.647	105.563	9.958	30.192	14.119	El Chayal	prismatic blade fragment	Chinikihá
B133-S395	1333.57	635.588	10620	68	164.927	159.825	19.944	113.877	12.133	29.377	13.85	El Chayal	prismatic blade fragment	Chinikihá
B133-S396	1234.7	596.737	9897.56	103.271	155.683	150.686	19.217	107.376	9.171	29.351	7.022	El Chayal	prismatic blade fragment	Chinikihá
B133-S397	1223.86	599.843	10239.4	113.381	167.164	158.402	21.557	110.636	7.914	29.752	12.312	El Chayal	prismatic blade fragment	Chinikihá
B133-S398	1257.7	602.872	10250.5	115.484	160.814	158.777	20.021	112.47	12.376	29.68	6.041	El Chayal	prismatic blade fragment	Chinikihá
B133-S399	1399.79	553.994	9751.74	99.042	156.337	147.099	19.278	107.887	8.84	30.064	8.381	El Chayal	prismatic blade fragment	Chinikihá
B133-S400	1321.63	587.692	9936.78	73.849	151.988	149.243	19.04	108.246	8.586	28.94	11.229	El Chayal	prismatic blade fragment	Chinikihá
B133-S401	1407.07	586.3	10257.1	74.772	157.295	147.338	21.154	106.061	11.404	30.416	12.56	El Chayal	prismatic blade fragment	Chinikihá
B133-S402	1441.84	610.642	10283.3	76.88	159.798	153.401	21.862	110.237	11.706	30.567	18.601	El Chayal	prismatic blade fragment	Chinikihá
B133-S403	1231.28	589.738	10192.2	93.706	163.188	156.519	23.576	109.868	10.345	30.524	13.113	El Chayal	prismatic blade fragment	Chinikihá
B133-S404	1272.1	572.103	9907.98	82.058	154.273	151.927	21.325	111.446	8.726	28.31	10.73	El Chayal	prismatic blade fragment	Chinikihá
B133-S405	1321.33	609.372	10232.3	77.662	162.51	154.617	20.82	110.271	8.056	31.164	19.27	El Chayal	prismatic blade fragment	Chinikihá
B133-S406	1244.16	593.942	10040.6	72.794	157.505	156.691	19.05	110.654	9.535	28.96	11.834	El Chayal	prismatic blade fragment	Chinikihá
B133-S407	1337.42	595.121	10110.6	81.026	156.51	153.831	21.192	107.36	10.568	29.396	13.866	El Chayal	prismatic blade fragment	Chinikihá
B133-S408	1378.02	558.174	9802.97	71.641	153.345	144.5	20.717	105.366	10.179	28.189	7.871	El Chayal	prismatic blade fragment	Chinikihá
B133-S409	1330.09	576.19	10319.6	94.637	162.205	158.134	20.407	110.579	9.055	31.62	13.185	El Chayal	prismatic blade fragment	Chinikihá
B133-S410	1348.85	569.676	9856.45	72.83	153.562	151.597	20.568	107.26	12.84	29.273	11.146	El Chayal	prismatic blade fragment	Chinikihá
B133-S411	1210.56	574.194	9933.28	73.211	156.155	155.197	21.241	110.516	11.414	28.9	14.974	El Chayal	prismatic blade fragment	Chinikihá
B133-S412	1313.35	563.273	9986.71	77.162	160.431	152.232	19.597	111.574	8.188	28.369	8.846	El Chayal	prismatic blade fragment	Chinikihá
B133-S413	1181.22	510.366	9332.81	93.091	148.76	146.453	20.712	103.229	9.74	26.979	10.022	El Chayal	prismatic blade fragment	Chinikihá
B133-S414	1334.49	553.036	9856.46	77.082	152.59	146.186	19.682	106.913	10.925	27.918	17.292	El Chayal	prismatic blade fragment	Chinikihá
B133-S415	1358.11	592.639	10194.5	72.978	159.994	155.832	21.383	110.987	11.584	29.51	10.197	El Chayal	prismatic blade fragment	Chinikihá
B133-S416	1315.4	591.028	10055	67.917	157.28	154.469	18.599	110.044	8.608	26.993	9.111	El Chayal	prismatic blade fragment	Chinikihá
B133-S417	1480.85	600.232	10302.6	95.948	161.513	159.4	22.123	108.661	9.19	29.786	13.931	El Chayal	prismatic blade fragment	Chinikihá
B133-S418	1279.58	601.004	10254.5	100.56	165.317	160.249	21.228	111.955	10.139	29.026	11.337	El Chayal	prismatic blade fragment	Chinikihá
B133-S419	1541.19	615.633	10395.7	92.158	162.035	153.258	19.28	105.061	10.718	30.197	17.721	El Chayal	prismatic blade fragment	Chinikihá
B133-S420	1292.5	547.976	9968.64	71.474	154.53	148.493	20.843	106.091	6.468	28.221	12.361	El Chayal	prismatic blade fragment	Chinikihá
B133-S421	1267.21	553.349	9914.57	68.328	155.902	152.43	19.857	108.812	9.955	27.408	11.818	El Chayal	prismatic blade fragment	Chinikihá
B133-S422	1248.78	575.342	9827.09	78.641	154.565	150.55	20.292	108.551	8.535	29.688	13.71	El Chayal	prismatic blade fragment	Chinikihá
B133-S423	1330.2	538.141	9740.03	98.15	154.146	147.692	20.795	105.668	10.616	28.167	10.392	El Chayal	prismatic blade fragment	Chinikihá
B133-S424	1309.49	584.788	9959.41	69.839	154.553	154.749	23.184	103.523	8.002	29.074	15.713	El Chayal	prismatic blade fragment	Chinikihá
B133-S425	1217.9	535.656	9801.25	72.583	154.263	151.61	23.139	109.072	7.349	28.918	11.762	El Chayal	prismatic blade fragment	Chinikihá
B133-S426	1518.29	686.276	11085.2	85.976	170.294	166.789	22.454	112.255	11.914	32.085	6.58	El Chayal	prismatic blade fragment	Chinikihá
B133-S427	1500.53	573.834	10118.7	90.387	154.995	152.942	22.581	104.359	8.711	28.377	14.798	El Chayal	prismatic blade fragment	Chinikihá
B133-S428	1159.91	562.246	9683.84	80.659	150.249	145.762	21.69	107.273	10.739	28.839	13.413	El Chayal	prismatic blade fragment	Chinikihá
B133-S429	1296.95	565.245	9885.58	75.499	154.476	147.297	18.456	109.012	10.037	26.677	9.915	El Chayal	prismatic blade fragment	Chinikihá
B133-S430	1379.68	573.567	9866.4	86.594	151.779	148.878	18.925	107.872	11.233	27.637	7.193	El Chayal	prismatic blade fragment	Chinikihá
B133-S431	1378.68	608.687	10241.6	77.027	160.202	156.717	17.091	108.446	7.021	29.031	10.493	El Chayal	prismatic blade fragment	Chinikihá
B133-S432	1284.48	574.286	9906.86	69.549	154.556	151.234	23.916	104.84	11.996	28.749	14.202	El Chayal	prismatic blade fragment	Chinikihá
B133-S433	1279.53	585.538	10161.9	72.174	162.331	158.742	20.438	111.042	11.261	28.238	12.847	El Chayal	prismatic blade fragment	Chinikihá
B133-S434	1201.65	560.918	9802.64	72.671	155.034	147.265	20.145	111.38	11.703	27.788	12.003	El Chayal	prismatic blade fragment	Chinikihá
B133-S435	1372.04	562.828	9832.61	89.251	151.227	148.036	20.047	108.762	9.369	27.367	10.787	El Chayal	prismatic blade fragment	Chinikihá
B133-S436	1300.63	598.566	10289.8	65.984	159.921	157.149	21.955	114.671	11.115	29.677	11.806	El Chayal	prismatic blade fragment	Chinikihá
B133-S437	1313.14	529.183	9586.72	69.905	148.541	141.363	18.209	104.526	11.736	29.33	9.654	El Chayal	prismatic blade fragment	Chinikihá
B133-S438	1535.91	669.132	10878.1	74.637	166.192	163.58	21.278	110.73	8.726	32.177	8.805	El Chayal	prismatic blade fragment	Chinikihá
B133-S439	1318.14	627.295	10433.1	121.068	164.231	158.145	20.734	105.111	10.417	32.511	12.844	El Chayal	prismatic blade fragment	Chinikihá
B133-S440	1317.47	491.462	9043.75	99.864	140.094	133.569	22.047	103.065	10.369	25.621	7.939	El Chayal	prismatic blade fragment	Chinikihá
B133-S441	1345.66	607.638	10155	81.353	164.408	160.669	19.345	113.486	9.21	30.171	11.434	El Chayal	prismatic blade fragment	Chinikihá
B133-S442	1329.31	607.013	10271.1	84.747	163.485	156.735	23.264	112.905	9.91	30.325	15.299	El Chayal	prismatic blade fragment	Chinikihá
B133-S443	1264.72	574.495	9737.79	83.509	154.23	149.553	19.499	109.873	10.934	27.58	10.743	El Chayal	prismatic blade fragment	Chinikihá
B133-S444	1310.67	567.694	9945.32	83.516	161.308	152.998	21.288	111.661	13.201	31.324	10.756	El Chayal	prismatic blade fragment	Chinikihá
B133-S445	1335.99	550.24	10062.1	115.286	157.315	147.315	20.485	107.398	12.02	30.063	8.741	El Chayal	prismatic blade fragment	Chinikihá
B133-S446	1326.94	572.221	10060.3	91.993	157.882	152.196	24.032	110.807	9.115	27.058	10.859	El Chayal	prismatic blade fragment	Chinikihá
B133-S447	1249.36	547.275	9699.26	85.095	149.879	147.135	18.578	107.775	10.545	29.854	7.412	El Chayal	prismatic blade fragment	Chinikihá
B133-S448	1366.42	551.365	9896.41	103.343	151.671	145.548	16.604	106.565	10.805	28.538	11.752	El Chayal	prismatic blade fragment	Chinikihá
B133-S449	1431.16	561.953	9929.08	102.973	153.312	150.892	22.971	106.802	12.03	29.804	8.574	El Chayal	prismatic blade fragment	Chinikihá
B133-S450	1279.13	526.969	9744.49	89.231	151.509	144.56	20.312	109.078	9.33	27.245	10.558	El Chayal	prismatic blade fragment	Chinikihá
B133-S451	1386.81	589.3	10070.4	89.534	156.098	153.478	21.131	105.625	9.156	29.513	12.45	El Chayal	prismatic blade fragment	Chinikihá
B134-S452	1171.57	479.389	9194.62	46.456	139.021	138.67	18.718	105.727	7.521	27.325	4.606	El Chayal	reduction flake	Chinikihá
B134-S453	1421.71	651.323	10831.8	67.162	166.429	158.574	19.282	113.886	9.39	29.584	10.963	El Chayal	prismatic blade fragment	Chinikihá
B134-S454	1260.93	550.113	9884.63	79.483	151.711	145.924	18.869	103.93	12.268	27.078	11.153	El Chayal	prismatic blade fragment	Chinikihá
B134-S455	1252.42	559.662	9670.91	72.888	151.132	149.624	20.037	108.596	11.121	27.723	10.508	El Chayal	prismatic blade fragment	Chinikihá
B134-S456	1370.7	591.117	10113	106.006	151.812	151.588	21.541	106.301	8.356	30.796	13.379	El Chayal	prismatic blade fragment	Chinikihá
B135-S457	1321	582	9953	96.6	156.1	155.9	17.1	108.4	9.4	28.9	9.8	El Chayal	prismatic blade fragment	Boca Chinikihá
B135-S458	1521	530	9921	88.9	153	148.3	18.1	104.9	11.4	29.2	13.8	El Chayal	prismatic blade fragment	Boca Chinikihá
B136-S459	1364	594	10574	82.8	162.6	154.3	19.6	111.6	13.2	28.9	13.8	El Chayal	prismatic blade fragment	Boca Chinikihá
B136-S460	1289	584	10367	92.4	162.2	155.4	21.4	109.2	11.8	31.3	15.9	El Chayal	prismatic blade fragment	Boca Chinikihá
B136-S461	1362	584	10450	96.5	163.9	157.8	22	108.9	10.9	29.6	10.7	El Chayal	prismatic blade fragment	Boca Chinikihá
B136-S462	1245	607	10191	76.7	158.8	157.2	24.1	107.4	14.2	30.5	7.2	El Chayal	reduction flake	Boca Chinikihá
B136-S463	1293	565	9993	75.8	151	150.9	23.2	106.6	11.4	27.6	13	El Chayal	prismatic blade fragment	Boca Chinikihá
B137-S464	1273	602	10231	74.2	159	162.7	17.7	113	11.2	30.3	18.3	El Chayal	prismatic blade fragment	Chinikihá
B137-S465	1228	556	9567	96.5	148.6	142.2	19.7	103.8	7.4	27.8	5.2	El Chayal	prismatic blade fragment	Chinikihá
B137-S466	1249	596	10027	81.3	159.1	158	18.7	114.6	11.3	28.2	10.1	El Chayal	prismatic blade fragment	Chinikihá
B137-S467	1140	538	9616	51.2	145.9	147.2	17.2	109.7	8.4	25	8.4	El Chayal	exhausted polyhedral core fragment	Chinikihá
B138-S468	1238	596	10218	94.8	162.3	163.7	24	110.4	10.7	29.5	14.9	El Chayal	prismatic blade fragment	Boca Chinikihá
B139-S469	1429	594	10271	84.2	158	151.7	21.7	111.5	10.3	28.2	9.8	El Chayal	prismatic blade fragment	Chinikihá
B139-S470	1266	561	10006	66.8	153.8	152.6	22.3	109.1	8	29.4	6.8	El Chayal	prismatic blade fragment	Chinikihá
B139-S471	1233	521	9829	67.5	157.4	151.9	21.1	107.3	9	28.8	12.5	El Chayal	prismatic blade fragment	Chinikihá
B14-S49	1512.63	601.426	10029.2	101.59	155.711	154.622	20.185	107.86	10.271	29.206	15	El Chayal	prismatic blade fragment	Chinikihá
B140-S472	1287	648	10757	91.4	170.4	162.1	21	115.8	12.1	31.4	12.3	El Chayal	prismatic blade fragment	Boca Chinikihá
B140-S473	1204	523	9291	89.3	140.8	143	20.7	104	7.6	27.1	6.1	El Chayal	prismatic blade fragment	Boca Chinikihá
B140-S474	1265	505	9502	104.1	143.5	141.2	19.7	103.1	11.9	27.7	15	El Chayal	prismatic blade fragment	Boca Chinikihá
B140-S475	1302	636	10588	92.8	165.3	158	21.6	114.2	12.8	29.7	20.3	El Chayal	prismatic blade fragment	Boca Chinikihá
B141-S476	1360.65	582.758	9957.31	75.711	157.967	151.317	19.314	105.492	12.109	27.112	10.059	El Chayal	prismatic blade fragment	Boca Chinikihá
B141-S477	1344.6	595.496	9851.47	76.267	149.514	150.142	20.048	101.386	14.197	29.724	10.232	El Chayal	prismatic blade fragment	Boca Chinikihá
B141-S478	1288.33	590.3	10216	95.985	164.335	158.428	19.381	109.794	12.534	28.533	13.538	El Chayal	prismatic blade fragment	Boca Chinikihá
B141-S479	1216.18	577.824	10257.6	96.223	161.696	159.165	20.215	110.831	8.548	30.41	7.939	El Chayal	prismatic blade fragment	Boca Chinikihá
B141-S480	1206.36	547.125	9794.95	78.067	143.019	146.663	20.24	111.06	12.159	28.863	14.295	El Chayal	prismatic blade fragment	Boca Chinikihá
B141-S481	1158.76	572.679	9894.32	75.948	157.926	156.691	18.706	108.875	10.297	28.234	5.381	El Chayal	reduction flake	Boca Chinikihá
B141-S482	1493.12	516.546	9825.21	91.974	142.786	137.931	16.409	100.504	7.809	28.016	7.075	El Chayal	prismatic blade fragment	Boca Chinikihá
B141-S483	1409.76	573.722	9840.83	86.209	156.577	147.635	19.801	109.263	11.96	28.008	11.344	El Chayal	prismatic blade fragment	Boca Chinikihá
B141-S484	1278.83	559.733	9996.56	82.567	154.689	157.977	23.626	108.864	11.659	28.095	9.906	El Chayal	prismatic blade fragment	Boca Chinikihá
B141-S485	1503.88	625.513	11519.4	82.502	164.778	155.877	19.479	112.868	8.317	31.015	9.434	El Chayal	reduction flake	Boca Chinikihá
B141-S486	1267.3	589.213	10108.3	81.672	158.9	155.23	21.055	109.763	10.674	30.506	6.962	El Chayal	prismatic blade fragment	Boca Chinikihá
B141-S487	1215.34	497.853	9159.49	82.304	141.015	140.469	23.081	100.196	10.346	27.039	10.342	El Chayal	prismatic blade fragment	Boca Chinikihá
B141-S488	1367.73	587.489	11101.8	94.094	157.576	155.012	18.274	111.635	13.665	30.213	12.816	El Chayal	prismatic blade fragment	Boca Chinikihá
B141-S489	1235.19	527.464	9477.53	99.349	149.469	146.192	20.039	104.722	9.385	27.456	11.649	El Chayal	prismatic blade fragment	Boca Chinikihá
B141-S490	1333.61	666.764	10916.4	113.835	170.481	161.312	21.142	110.001	10.168	32.846	13.675	El Chayal	prismatic blade fragment	Boca Chinikihá
B141-S491	1177.19	493.639	9252.55	86.591	140.847	137.628	16.472	104.114	10.505	25.453	13.375	El Chayal	prismatic blade fragment	Boca Chinikihá
B141-S492	1362.84	606.226	10406.1	121.394	142.57	134.542	15.481	100.598	7.089	29.597	10.159	El Chayal	reduction flake	Boca Chinikihá
B141-S493	1438.43	668.385	11042.4	93.895	169.63	162.261	20.814	110.016	8.864	30.778	6.534	El Chayal	reduction flake	Boca Chinikihá
B141-S494	1267.21	597.004	10218.1	89.193	160.576	155.793	21.951	112.23	12.039	28.855	10.957	El Chayal	prismatic blade fragment	Boca Chinikihá
B142-S495	1053.66	454.019	8694.06	47.424	134.148	137.022	18.999	102.73	7.173	25.311	11.049	El Chayal	reduction flake	Boca Chinikihá
B142-S496	1308.07	605.044	10404.4	57.803	158.744	157.918	19.866	107.312	10.375	29.111	14.093	El Chayal	reduction flake	Boca Chinikihá
B142-S497	1174.98	524.158	9402.74	59.15	145.65	142.67	21.705	105.637	10.605	27.372	16.349	El Chayal	reduction flake	Boca Chinikihá
B142-S498	1266.88	607.737	10294	84.986	166.524	162.914	19.793	110.905	13.878	29.404	2.317	El Chayal	prismatic blade fragment	Boca Chinikihá
B142-S499	1264.65	554.971	9931.17	82.933	157.159	151.89	20.941	110.227	9.288	28.234	7.363	El Chayal	reduction flake	Boca Chinikihá
B142-S500	1317.58	558.702	9957.51	73.449	160.701	156.111	23.29	111.979	12.355	30.378	8.067	El Chayal	prismatic blade fragment	Boca Chinikihá
B142-S501	1215.95	569.306	9812.37	63.811	160.681	154.157	24.039	110.898	8.321	29.809	12.428	El Chayal	reduction flake	Boca Chinikihá
B142-S502	1293.56	591.846	10134.1	76.174	162.017	161.455	22.488	107.752	9.991	31.106	10.458	El Chayal	prismatic blade fragment	Boca Chinikihá
B142-S503	1469.42	663.421	10870.4	80.034	169.97	165.293	22.888	110.612	13.243	30.158	7.021	El Chayal	reduction flake	Boca Chinikihá
B142-S504	1295.87	580.019	9990.12	115.187	154.771	148.057	19.067	108.794	9.513	30.112	15.628	El Chayal	prismatic blade fragment	Boca Chinikihá
B142-S505	1471.12	688.626	11191	128.326	183.559	171.563	24.322	110.015	12.055	34.062	8.651	El Chayal	reduction flake	Boca Chinikihá
B143-S506	1317.54	634.505	10500.8	108.857	163.064	160.164	22.397	108.171	8.748	31.909	12.543	El Chayal	prismatic blade fragment	Boca Chinikihá
B143-S507	1418.97	636.815	10837	103.52	170.367	164.078	20.574	115.713	14.591	32.692	14.149	El Chayal	prismatic blade fragment	Boca Chinikihá
B143-S508	1308.29	567.858	10340.6	75.836	153.901	153.921	20.363	107.841	10.067	26.387	3.079	El Chayal	prismatic blade fragment	Boca Chinikihá
B143-S509	1418.27	626.177	10675.4	118.35	165.674	156.485	19.672	112.737	11.107	31.732	10.24	El Chayal	prismatic blade fragment	Boca Chinikihá
B143-S510	1199.15	454.442	8663.2	98.029	125.315	127.594	19.603	95.726	8.555	24.841	5.046	El Chayal	prismatic blade fragment	Boca Chinikihá
B144-S511	1245.84	573.501	10193.9	92.469	159.353	157.488	20.663	113.08	12.259	30.135	11.011	El Chayal	prismatic blade fragment	Boca Chinikihá
B144-S512	1316.94	619.208	10540.7	91.931	172.212	168.749	22.275	109.027	13.576	29.796	10.973	El Chayal	prismatic blade fragment	Boca Chinikihá
B144-S513	1218.02	521.409	9303.77	109.189	139.299	139.366	20.476	100.647	10.171	26.045	12.322	El Chayal	prismatic blade fragment	Boca Chinikihá
B145-S514	1370.5	551.981	9871.16	74.289	151.92	150.763	18.987	107.717	10.073	27.558	11.195	El Chayal	prismatic blade fragment	Boca Chinikihá
B145-S515	1282.4	557.053	9924.92	68.06	159.539	152.176	19.787	107.193	11.471	26.238	8.106	El Chayal	prismatic blade fragment	Boca Chinikihá
B145-S516	1398.52	551.531	10076.4	77.549	148.951	146.757	20.699	109.55	9.17	30.143	14.251	El Chayal	prismatic blade fragment	Boca Chinikihá
B145-S517	1247.29	530.166	9371.06	79.538	147.923	144.586	18.545	104.117	9.783	29.066	12.329	El Chayal	prismatic blade fragment	Boca Chinikihá
B145-S518	1132.89	530.712	9639.06	66.674	154.141	148.72	19.681	105.818	9.665	26.384	11.496	El Chayal	reduction flake	Boca Chinikihá
B145-S519	1332.34	586.348	10135	99.897	158.339	159.469	19.909	113.42	14.317	29.091	8.441	El Chayal	prismatic blade fragment	Boca Chinikihá
B145-S520	1340.19	554.731	10024.2	83.39	153.562	150.573	17.972	107.884	13.001	28.169	2.103	El Chayal	prismatic blade fragment	Boca Chinikihá
B145-S521	1215.1	548.972	9612.88	109.222	169.357	147.134	23.555	90.742	11.612	29.749	10.294	El Chayal	prismatic blade fragment	Boca Chinikihá
B145-S522	1134.94	515.641	9218.38	92.91	157.271	145.241	21.923	88.676	9.384	28.097	7.143	El Chayal	prismatic blade fragment	Boca Chinikihá
B145-S523	1390.84	630.695	10612.7	94.078	154.936	148.223	20.088	107.016	15.254	30.325	16.176	El Chayal	prismatic blade fragment	Boca Chinikihá
B146-S524	1467.03	620.746	10529	79.592	161.506	154.06	23.359	111.168	6.46	30.639	14.563	El Chayal	prismatic blade fragment	Chinikihá
B146-S525	1274.73	584.396	10460.2	68.706	152.2	143.394	18.752	109.296	12.329	27.998	10.446	El Chayal	prismatic blade fragment	Chinikihá
B146-S526	1315.41	632.35	10497.2	94.526	167.139	164.127	18.604	111.408	11.556	29.111	10.635	El Chayal	prismatic blade fragment	Chinikihá
B146-S527	1353.41	631.111	10605.8	125.906	169.886	159.693	19.147	110.369	11.472	29.828	15.596	El Chayal	prismatic blade fragment	Chinikihá
B147-S528	1225.42	490.958	9583.4	82.525	144.48	142.741	21.308	104.251	10.091	29.032	17.163	El Chayal	prismatic blade fragment	Boca Chinikihá
B147-S529	1416.22	684.243	10894.9	112.598	173.501	164.986	21.887	114.128	7.597	35.27	9.574	El Chayal	prismatic blade fragment	Boca Chinikihá
B147-S530	1293.16	580.416	9977.4	96.837	157.248	154.478	21.081	109.623	9.969	29.773	9.892	El Chayal	prismatic blade fragment	Boca Chinikihá
B147-S531	1586.81	590.766	10239.2	109.082	156.599	154.635	20.422	105.051	9.242	29.179	5.654	El Chayal	prismatic blade fragment	Boca Chinikihá
B147-S532	1273.86	573.539	9942.91	96.972	155.828	155.753	24.886	106.823	13.325	30.017	13.114	El Chayal	prismatic blade fragment	Boca Chinikihá
B148-S533	1332.68	576.461	10261.2	106.121	162.187	160.988	21.538	106.093	9.006	31.147	6.402	El Chayal	reduction flake	Boca Chinikihá
B148-S534	1150.81	281.41	16165.4	172.506	179.875	3.692	97.74	619.229	30.472	27.439	23.806	Penjamo	reduction flake	Boca Chinikihá
B148-S535	1221.05	564.613	9948.32	59.87	155.31	154.215	21.34	110.682	13.206	28.281	13.525	El Chayal	reduction flake	Boca Chinikihá
B148-S536	1568.01	688.107	11289.4	113.239	152.719	145.99	17.911	111.487	10.503	28.527	9.378	El Chayal	reduction flake	Boca Chinikihá
B148-S537	1922.81	662.04	10816.2	126.466	164.565	156.396	21.587	104.263	9.559	31.942	8.401	El Chayal	prismatic blade fragment	Boca Chinikihá
B148-S538	1246.39	505.214	9679.52	99.881	145.36	140.613	17.761	101.33	11.195	29.058	9.847	El Chayal	prismatic blade fragment	Boca Chinikihá
B148-S539	1473.51	512.84	9603.25	116.043	135.674	131.687	16.177	95.908	10.157	27.552	15.403	El Chayal	prismatic blade fragment	Boca Chinikihá
B148-S540	1243.83	551.096	9934.2	115.206	148.849	145.719	16.2	105.328	9.944	25.455	14.989	El Chayal	reduction flake	Boca Chinikihá
B149-S541	1179.02	575.99	9888.75	65.894	152.696	151.402	22.956	108.795	7.05	29.222	8.16	El Chayal	prismatic blade fragment	Chinikihá
B149-S542	1302.99	637.314	10335	71.375	161.828	163.258	19.949	109.539	9.406	30.415	11.592	El Chayal	prismatic blade fragment	Chinikihá
B149-S543	1267.32	582.9	9928.16	71.291	157.748	154.338	18.291	105.748	11.059	29.013	9.976	El Chayal	prismatic blade fragment	Chinikihá
B149-S544	1300.65	593.264	10235	80.674	157.275	155.231	22.846	115.338	11.621	32.265	10.607	El Chayal	prismatic blade fragment	Chinikihá
B149-S545	1251.15	564.018	9774.81	84.874	153.598	152.765	22.725	108.75	9.8	29.876	10.714	El Chayal	prismatic blade fragment	Chinikihá
B15-S50	1328.41	591.152	9785.24	65.324	151.985	146.998	20.304	104.29	8.968	30.796	18.37	El Chayal	prismatic blade fragment	Concepcion
B150-S546	1208.5	559.255	9661.42	77.005	150.135	148.252	19.498	108.512	9.763	28.514	14.453	El Chayal	prismatic blade fragment	Boca Chinikihá
B150-S547	1242.53	568.771	10054.5	96.006	161.222	156.067	20.407	110.81	11.433	29.836	10.971	El Chayal	prismatic blade fragment	Boca Chinikihá
B150-S548	1364.2	566.157	9878.3	84.845	153.119	153.745	20.996	108.231	14.057	28.072	12.497	El Chayal	prismatic blade fragment	Boca Chinikihá
B150-S549	1157.21	529.412	9495.6	108.693	149.725	142.519	21.522	104.99	10.06	27.088	10.072	El Chayal	prismatic blade fragment	Boca Chinikihá
B150-S550	1286.22	549.843	10023.4	107.907	157.576	148.941	18.353	106.196	12.729	28.633	12.927	El Chayal	prismatic blade fragment	Boca Chinikihá
B151-S551	1347	571	10516	51.5	159.6	146.3	19.3	110.5	9.4	28.9	12.5	El Chayal	exhausted polyhedral core	Boca Chinikihá
B151-S552	1219	573	9931	80.1	158.8	157.1	18.9	107.1	10	28.2	12.6	El Chayal	prismatic blade fragment	Boca Chinikihá
B151-S553	1152	532.2	9492	55	150.5	146.6	19.8	104.8	12.2	27.4	11.1	El Chayal	reduction flake	Boca Chinikihá
B151-S554	1305	949	18592	247.7	218	2.4	116.7	938	90	31.7	15.8	Pachuca	prismatic blade fragment	Boca Chinikihá
B151-S555	1253	575	10098	69	158.1	154	20	112.8	10.7	29	8.9	El Chayal	reduction flake	Boca Chinikihá
B151-S556	1266	563	9951	70.4	162.7	160.9	22.2	111.4	13.3	28.7	18.3	El Chayal	prismatic blade fragment	Boca Chinikihá
B151-S557	1297	562	10681	78.3	156.8	155.8	21.2	110.5	15.5	30.3	12.3	El Chayal	reduction flake	Boca Chinikihá
B151-S558	1171	493	9546	75.2	143.7	140.5	21.1	105.8	13.8	27	8.8	El Chayal	reduction flake	Boca Chinikihá
B151-S559	1374	685	10855	102.5	171.1	166.2	20.6	114.3	9.7	30.6	12.5	El Chayal	prismatic blade fragment	Boca Chinikihá
B151-S560	1138	471.2	9361	90.4	137.2	134.5	19.1	104.6	14.9	26	4.7	El Chayal	reduction flake	Boca Chinikihá
B151-S561	1282	556	10299	106.2	152.1	147.7	17.1	106.5	9.2	28.2	7.1	El Chayal	reduction flake	Boca Chinikihá
B151-S562	1474	609	10686	99.8	162.1	155.5	20.3	111.8	10.1	29.5	9.7	El Chayal	prismatic blade fragment	Boca Chinikihá
B151-S563	1477	516	10106	118.4	134.6	133.9	20	101.1	9.1	26.2	9.6	El Chayal	reduction flake	Boca Chinikihá
B151-S564	1287	504.8	9568	94.5	142.3	135.5	19.2	101.3	9.9	28.8	8.7	El Chayal	reduction flake	Boca Chinikihá
B151-S565	1371	669	10876	110.5	174.5	169.4	21.1	113.9	12.5	33.4	6.1	El Chayal	prismatic blade fragment	Boca Chinikihá
B151-S566	1250	509.5	9366	86.9	138.8	143.2	20.7	99.9	7.8	25.4	6.1	El Chayal	prismatic blade fragment	Boca Chinikihá
B151-S567	1530	580	10417	89.8	156.3	153.6	22.4	105.3	9.2	29.3	13.4	El Chayal	reduction flake	Boca Chinikihá
B151-S568	1362	602	10401	74.8	158.7	155.2	23.5	113.5	11.6	30.6	9.9	El Chayal	reduction flake	Boca Chinikihá
B152-S569	1245	567	9989	84.7	157.6	151.3	19.3	108.4	6.7	29	8.1	El Chayal	prismatic blade fragment	Boca Chinikihá
B153-S570	1336.16	559.722	9712.95	86.819	149.53	147.531	22.399	109.324	8.049	27.984	9.574	El Chayal	prismatic blade fragment	Boca Chinikihá
B153-S571	1221.76	602.068	10015.1	94.592	161.432	153.377	20.925	110.524	11.669	27.969	10.277	El Chayal	prismatic blade fragment	Boca Chinikihá
B154-S572	1251.62	586.058	9953.82	73.086	156.892	149.882	24.618	106.108	11.229	28.425	14.735	El Chayal	prismatic blade fragment	Chinikihá
B154-S573	1180.58	535.562	9545.87	87.486	150.915	141.813	20.771	109.977	8.805	27.652	8.884	El Chayal	prismatic blade fragment	Chinikihá
B154-S574	1630.33	432.387	13357.3	128.428	145.334	143.54	23.178	143.548	12.929	27.016	7.808	El Chayal	reduction flake	Chinikihá
B154-S575	1790.48	486.362	14928.7	117.223	161.568	155.765	25.357	147.826	13.68	30.991	15.782	El Chayal	reduction flake	Chinikihá
B155-S576	1262.61	612.618	10385.8	88.089	162.278	157.172	22.46	113.611	5.803	29.551	11.355	El Chayal	prismatic blade fragment	Boca Chinikihá
B155-S577	1458.53	546.894	9730.7	87.792	148.681	146.545	19.482	106.315	11.125	30.217	11.641	El Chayal	prismatic blade fragment	Boca Chinikihá
B155-S578	1380.2	558.194	9746.13	79.138	149.775	145.53	19.553	105.157	9.198	29.02	11.769	El Chayal	prismatic blade fragment	Boca Chinikihá
B156-S579	1508.82	568.802	10045.8	82.757	153.17	150.879	19.614	106.581	10.85	30.631	7.308	El Chayal	prismatic blade fragment	Boca Chinikihá
B156-S580	1239.2	551.285	9837.95	116.616	150.944	149.647	17.947	107.166	7.89	29.58	11.107	El Chayal	reduction flake	Boca Chinikihá
B156-S581	1288.61	602.662	10450	189.858	158.974	157.056	21.185	107.887	4.346	29.848	14.288	El Chayal	prismatic blade fragment	Boca Chinikihá
B156-S582	1254.15	582.98	10176.1	117.232	155.938	151.692	19.213	107.947	8.234	29.312	10.116	El Chayal	prismatic blade fragment	Boca Chinikihá
B157-S583	1234.53	603.32	10387.2	92.996	164.559	160.18	22.192	112.625	7.431	30.459	15.149	El Chayal	prismatic blade fragment	Chinikihá
B157-S584	1237.52	555.787	10008.9	84.748	157.691	156.381	21.277	110.343	11.702	29.576	12.731	El Chayal	prismatic blade fragment	Chinikihá
B157-S585	1297.57	530.785	9604.7	76.345	161.684	148.776	22.441	106.778	13.668	25.683	7.764	El Chayal	prismatic blade fragment	Chinikihá
B158-S586	1248.81	595.975	10136.1	78.74	159.638	155.184	20.514	109.818	10.473	28.336	12.69	El Chayal	prismatic blade fragment	Chinikihá
B159-S587	1337.17	640.322	10533.9	71.119	164.692	159.967	20.075	115.454	12.545	28.172	12.27	El Chayal	prismatic blade fragment	Chinikihá
B159-S588	1186.06	553.503	9779.79	70.379	152.329	152.202	21.459	109.448	7.58	29.054	12.328	El Chayal	prismatic blade fragment	Chinikihá
B16-S51	1354.63	509.243	10334.3	123.093	120.677	194.986	15.106	105.247	11.382	23.879	9.55	Jilotepeque	prismatic blade fragment	S2E12-511
B16-S52	1537.86	591.544	10761.9	106.392	154.138	149.81	21.288	107.308	11.953	30.985	18.793	El Chayal	prismatic blade fragment	S2E12-511
B16-S53	1423.15	634.746	10421.8	69.961	158.096	156.536	21.383	110.23	10.237	31.271	10.32	El Chayal	prismatic blade fragment	S2E12-511
B160-S589	1184.81	530.502	9514.8	62.36	151.374	144.123	21.6	101.808	7.902	27.6	12.219	El Chayal	prismatic blade fragment	Chinikihá
B160-S590	1230.98	577.441	10024.2	83.941	156.52	154.366	23.679	108.836	9.289	28.81	11.287	El Chayal	prismatic blade fragment	Chinikihá
B160-S591	1342.01	592.415	9974.6	71.23	155.023	157.178	18.182	109.049	10.091	29.421	9.091	El Chayal	prismatic blade fragment	Chinikihá
B160-S592	1322.13	629.434	10636.6	63.186	160.153	155.988	20.181	113.684	8.838	28.91	9.759	El Chayal	reduction flake	Chinikihá
B160-S593	1309.99	596.515	10171.6	84.822	159.232	150.801	20.508	114.09	10.906	27.692	12.144	El Chayal	prismatic blade fragment	Chinikihá
B160-S594	1280.73	594.092	10302.3	74.992	159.144	157.321	20.972	112.316	9.056	29.373	12.761	El Chayal	prismatic blade fragment	Chinikihá
B160-S595	1272.08	607.75	10323.3	85.691	165.771	161.933	18.375	108.628	12.422	29.793	13.249	El Chayal	prismatic blade fragment	Chinikihá
B160-S596	1353.99	628.441	10718.7	109.635	167.781	161.391	21.612	109.063	10.736	32.352	9.925	El Chayal	prismatic blade fragment	Chinikihá
B161-S597	1339.75	595.012	10292	75.883	158.244	154.735	22.654	112.367	9.419	30.19	12.884	El Chayal	prismatic blade fragment	Chinikihá
B161-S598	1310.48	567.57	9987.61	69.542	156.387	153.324	17.961	108.773	12.279	28.431	10.296	El Chayal	prismatic blade fragment	Chinikihá
B161-S599	1298.06	551.987	9820.23	70.061	152.453	148.666	21.53	108	10.455	30.35	8.551	El Chayal	prismatic blade fragment	Chinikihá
B161-S600	1380.42	571.243	9943.48	83.461	153.273	147.463	23.738	103.93	12.148	28.336	11.057	El Chayal	prismatic blade fragment	Chinikihá
B161-S601	1514.92	641.403	10592.3	88.356	163.205	155.235	20.013	110.002	8.77	29.518	9.478	El Chayal	prismatic blade fragment	Chinikihá
B161-S602	1560.82	589.737	10130.3	90.502	154.742	149.438	20.153	107.406	9.03	29.611	14.029	El Chayal	prismatic blade fragment	Chinikihá
B161-S603	1220.25	588.237	10171.7	77.675	161.469	153.779	21.456	112.242	11.672	28.345	13.769	El Chayal	prismatic blade fragment	Chinikihá
B162-S604	1243.2	569.208	9766.2	66.244	154.722	151.028	20.884	106.587	8.383	28.989	6.573	El Chayal	prismatic blade fragment	Chinikihá
B162-S605	1254.3	527.287	10029.4	64.038	157.022	152.785	18.255	109.816	7.965	29.117	10.444	El Chayal	prismatic blade fragment	Chinikihá
B163-S606	1261.24	587.77	10272.5	71.727	161.24	163.325	17.864	109.237	13.241	28.849	12.629	El Chayal	prismatic blade fragment	Chinikihá
B164-S607	1282.03	624.219	10342.3	70.911	164.457	160.126	18.738	110.564	10.413	29.391	12.27	El Chayal	prismatic blade fragment	Chinikihá
B165-S608	1252.96	562.39	9918.7	75.609	153.631	148.835	23.57	107.275	7.828	28.772	6.606	El Chayal	prismatic blade fragment	Chinikihá
B166-S609	1230.81	562.354	9849.98	62.188	153.829	155.112	20.988	108.649	6.954	29.682	10.482	El Chayal	prismatic blade fragment	Chinikihá
B166-S610	1176.21	598.453	10087.9	89.995	163.666	157.973	21.755	113.354	9.193	28.385	10.588	El Chayal	prismatic blade fragment	Chinikihá
B166-S611	1282.79	594.767	10073.5	105.681	161.816	159.543	19.931	111.884	8.746	30.549	13.045	El Chayal	prismatic blade fragment	Chinikihá
B166-S612	1250.89	567.022	10028.2	86.187	163.528	158.898	20.674	114.584	10.37	29.387	11.375	El Chayal	prismatic blade fragment	Chinikihá
B166-S613	1262.78	561.96	10011.8	86.404	165.571	159.595	23.854	106.042	12.236	28.645	15.389	El Chayal	prismatic blade fragment	Chinikihá
B166-S614	1431.76	522.121	9389.15	107.856	142.034	142.014	17.815	102.934	12.136	25.802	13.088	El Chayal	prismatic blade fragment	Chinikihá
B167-S615	1232.32	454.066	10067.4	87.497	114.834	191.91	17.557	109.981	11.023	26.294	14	Jilotepeque	reduction flake	San Juan Chancalaito
B167-S616	1393.39	480.002	10211.2	71.488	121.011	191.958	16.467	111.506	8.246	25.225	0.496	Jilotepeque	prismatic blade fragment	San Juan Chancalaito
B167-S617	1554.71	565.512	10123.1	98.025	157.682	154.725	18.807	106.808	9.831	29.202	6.67	El Chayal	prismatic blade fragment	San Juan Chancalaito
B167-S618	1217.89	583.959	10176.3	91.077	161.047	153.954	23.062	111.576	9.093	29.241	6.005	El Chayal	prismatic blade fragment	San Juan Chancalaito
B168-S619	1321.36	519.906	9363.23	71.37	142.487	137.708	22.677	105.545	6.26	27.215	11.497	El Chayal	prismatic blade fragment	Chinikihá
B169-S620	1273.07	597.781	10293.8	75.39	165.42	158.389	21.386	116.252	11.803	31.808	9.547	El Chayal	prismatic blade fragment	Chinikihá
B17-S54	1664.65	473.394	12558.5	79.786	103.524	163.519	19.727	163.907	10.303	20.7	13.71	Ixtepeque	prismatic blade fragment	S2E12-490
B17-S55	1443.84	468.036	9864.69	103.504	110.988	188.176	16.97	105.633	10.96	26.082	10.343	Jilotepeque	prismatic blade fragment	S2E12-490
B17-S56	1466.9	460.771	10003.6	104.503	115.117	181.98	16.039	102.314	8.92	27.168	9.871	Jilotepeque	prismatic blade fragment	S2E12-490
B170-S621	1261.06	592.287	10124.3	74.822	161.04	151.996	21.163	112.891	10.68	27.935	9.501	El Chayal	prismatic blade fragment	Boca Chinikihá
B170-S622	1270.18	562.394	10383.8	96.885	154.591	153.338	19.182	110.419	11.76	28.654	11.055	El Chayal	prismatic blade fragment	Boca Chinikihá
B171-S623	1240.5	519.378	9641.72	104.918	143.528	141.417	19.298	104.661	11.414	28.37	8.585	El Chayal	prismatic blade fragment	Boca Chinikihá
B171-S624	1188.95	582.616	10103.7	92.454	163.784	152.082	19.121	109.995	11.313	29.012	11.242	El Chayal	prismatic blade fragment	Boca Chinikihá
B171-S625	1314.71	569.881	10478.1	92.568	152.1	150.691	23.999	106.353	14.134	29.38	14.172	El Chayal	prismatic blade fragment	Boca Chinikihá
B171-S626	1364.46	604.484	10237.6	82.209	160.299	155.067	18.196	110.242	15.787	30.03	10.351	El Chayal	prismatic blade fragment	Boca Chinikihá
B172-S627	1125.98	513.865	9381.95	69.579	146.638	148.289	20.045	108.551	8.579	29.069	12.269	El Chayal	prismatic blade fragment	Chinikihá
B172-S628	1452.93	560.773	10085.6	90.944	154.275	153.453	18.603	106.376	8.897	28.688	5.597	El Chayal	prismatic blade fragment	Chinikihá
B172-S629	1307.98	640.447	10513.2	101.756	165.335	160.552	18.328	112.079	7.179	30.146	8.368	El Chayal	prismatic blade fragment	Chinikihá
B173-S630	1333.14	595.04	10214.4	87.241	165.047	163.024	17.902	110.98	10.915	32.048	11.171	El Chayal	prismatic blade fragment	Chinikihá
B174-S631	1276.88	580.348	10203.9	87.069	156.539	158.996	21.399	115.599	10.489	32.681	10.922	El Chayal	prismatic blade fragment	Chinikihá
B174-S632	1176.43	511.865	9434.91	84.771	146.039	146.799	19.934	108.477	10.952	25.454	12.752	El Chayal	prismatic blade fragment	Chinikihá
B174-S633	1439.14	554.278	9719.88	83.918	145.948	150.948	22.86	103.594	10.116	27.332	9.107	El Chayal	reduction flake	Chinikihá
B175-S634	1341.97	662.008	10488.4	86.64	164.785	161.934	22.549	111.637	13.996	31.265	14.945	El Chayal	prismatic blade fragment	Chinikihá
B176-S635	1275.9	552.983	9758.74	85.226	144.953	142.341	17.094	102.989	8.062	28.128	10.759	El Chayal	prismatic blade fragment	Chinikihá
B177-S636	1266.49	601.82	10095.3	79.885	161.063	157.115	19.585	111.478	11.593	31.564	11.174	El Chayal	prismatic blade fragment	Chinikihá
B178-S637	1271.47	579.734	10084.9	80.617	151.759	150.651	17.881	105.724	9.006	28.849	8.347	El Chayal	reduction flake	Boca Chinikihá
B178-S638	1418.45	597.605	10411	82.989	161.917	156.59	20.741	110.738	12.754	28.696	15.784	El Chayal	reduction flake	Boca Chinikihá
B178-S639	1638.34	589.194	10217.7	95.147	161.447	156.246	19.875	109.73	8.713	29.666	11.335	El Chayal	reduction flake	Boca Chinikihá
B178-S640	1756.59	658.034	11511.5	110.658	162.695	159.247	19.22	109.043	10.825	32.59	12.929	El Chayal	prismatic blade fragment	Boca Chinikihá
B179-S641	1406.85	585.205	10223.4	74.259	151.96	150.069	17.485	108.586	10.31	28.605	11.007	El Chayal	reduction flake	Boca Chinikihá
B179-S642	1184.72	545.925	9642.02	70.761	150.341	146.038	20.897	108.426	12.69	29.494	16.189	El Chayal	prismatic blade fragment	Boca Chinikihá
B179-S643	1368.09	618.2	10317.9	95.009	162.569	151.009	20.348	110.263	6.403	29.255	7.674	El Chayal	prismatic blade fragment	Boca Chinikihá
B18-S57	1341.51	474.142	9922.57	69.036	115.397	184.244	14.95	104.04	6.32	22.48	12.335	Jilotepeque	prismatic blade fragment	S2E12-490
B180-S644	1360.15	600.79	10427.9	85.505	164.614	154.985	21.159	115.377	7.865	29.953	9.071	El Chayal	prismatic blade fragment	Chinikihá
B180-S645	1211.65	578.72	9960.52	97.669	155.593	153.411	19.767	111.77	8.638	29.255	12.637	El Chayal	prismatic blade fragment	Chinikihá
B181-S646	1065.71	449.152	8715.34	43.946	135.876	134.555	19.488	103.374	10.379	24.877	7.63	El Chayal	core reduction flake	Chinikihá
B182-S647	1266.92	577.362	9925.48	67.668	154.103	153.079	22.725	108.445	12.057	27.37	6.411	El Chayal	prismatic blade fragment	Boca Chinikihá
B182-S648	1536.94	690.442	11176.1	71.479	167.99	164.312	21.502	111.047	13.719	31.411	17.965	El Chayal	prismatic blade fragment	Boca Chinikihá
B182-S649	1320.5	569.062	10058.9	100.133	159.808	157.352	20.914	108.89	10.915	29.601	8.694	El Chayal	prismatic blade fragment	Boca Chinikihá
B182-S650	1344.16	494.406	9041.77	90.192	137.225	136.549	17.699	93.521	11.378	27.337	9.225	El Chayal	prismatic blade fragment	Boca Chinikihá
B182-S651	1199.96	559.357	10009.2	78.847	158.328	157.028	19.639	108.981	6.67	28.04	6.437	El Chayal	prismatic blade fragment	Boca Chinikihá
B182-S652	1341.65	611.744	10208.7	68.897	160.864	156.942	22.76	104.31	10.103	29.466	7.981	El Chayal	prismatic blade fragment	Boca Chinikihá
B183-S653	1213.53	563.491	9806.98	69.294	151.408	152.963	22.811	108.909	8.721	29.327	15.071	El Chayal	prismatic blade fragment	Chinikihá
B183-S654	1286.85	614.272	10125.1	84.368	156.649	156.776	23.724	109.809	11.921	30.931	14.935	El Chayal	prismatic blade fragment	Chinikihá
B183-S655	1236.38	587.821	10135.2	91.67	156.739	154.144	21.229	108.624	9.16	28.103	13.014	El Chayal	prismatic blade fragment	Chinikihá
B183-S656	1423.2	621.982	10356.3	86.109	161.769	156.628	21.651	108.38	7.417	30.754	10.173	El Chayal	prismatic blade fragment	Chinikihá
B184-S657	1201.92	585.188	10086.3	88.443	159.402	152.351	18.704	110.414	8.746	29.593	8.228	El Chayal	reduction flake	Boca Chinikihá
B184-S658	1273.56	548.972	10212.3	93.972	153.06	155.76	19.77	110.019	12.551	30.267	11.435	El Chayal	prismatic blade fragment	Boca Chinikihá
B184-S659	1264.06	556.379	9855.59	78.886	157.223	153.844	21.2	109.075	13.432	27.195	12.591	El Chayal	prismatic blade fragment	Boca Chinikihá
B185-S660	1262.49	594.789	10249.1	97.924	164.28	158.501	21.287	112.406	11.559	29.631	9.698	El Chayal	prismatic blade fragment	Boca Chinikihá
B185-S661	1686.6	623.191	10526.4	113.566	158.325	150.666	21.209	105.227	6.266	31.724	13.822	El Chayal	prismatic blade fragment	Boca Chinikihá
B186-S662	1387.93	589.326	10082.3	88.403	157.019	152.741	19.98	112.167	7.542	30.897	12.896	El Chayal	prismatic blade fragment	Chinikihá
B186-S663	1201.71	524.953	9488.83	67.302	149.029	145.728	19.746	110.542	11.516	27.78	10.408	El Chayal	prismatic blade fragment	Chinikihá
B186-S664	1546.83	648.287	10838.8	126.078	166.97	156.884	19.154	111.668	11.17	32.252	3.44	El Chayal	prismatic blade fragment	Chinikihá
B187-S665	1270.14	533.007	9754.71	66.455	157.971	151.429	20.994	108.988	8.569	29.439	6.953	El Chayal	prismatic blade fragment	Chinikihá
B187-S666	1284.09	607.632	10187.9	74.021	161.377	155.843	19.168	112.328	10.084	30.418	-0.133	El Chayal	prismatic blade fragment	Chinikihá
B187-S667	1213.49	527.756	9624.13	70.962	152.87	146.464	19.65	105.471	8.891	26.837	10.302	El Chayal	prismatic blade fragment	Chinikihá
B187-S668	1313.2	611.398	10245.9	72.294	159.332	154.292	23.683	107.668	10.013	29.711	14.465	El Chayal	prismatic blade fragment	Chinikihá
B187-S669	1309.6	584.028	10035.7	74.646	157.993	155.594	19.56	109.676	10.561	30.217	15.897	El Chayal	prismatic blade fragment	Chinikihá
B187-S670	1345.16	577.33	10181.2	71.212	158.632	155.566	19.017	111.326	8.051	28.524	13.767	El Chayal	prismatic blade fragment	Chinikihá
B188-S671	1195.78	548.309	9839.78	60.795	157.874	153.488	20.171	110.658	10.937	27.645	16.085	El Chayal	prismatic blade fragment	Boca Chinikihá
B188-S672	1208.23	603.67	10223.3	78.707	167.078	162.617	20.21	112.422	7.543	28.682	11.169	El Chayal	prismatic blade fragment	Boca Chinikihá
B188-S673	1256.05	558.98	9898.24	87.104	156.624	149.335	22.028	110.216	15.569	27.833	14.124	El Chayal	prismatic blade fragment	Boca Chinikihá
B188-S674	1340.24	585.516	10106.3	86.029	158.156	153.834	20.842	111.633	9.315	29.624	14.833	El Chayal	prismatic blade fragment	Boca Chinikihá
B188-S675	1209.43	571.643	10005.7	68.327	151.643	148.007	22.663	108.576	10.836	29.606	11.447	El Chayal	prismatic blade fragment	Boca Chinikihá
B188-S676	1258.69	582.276	10187.8	81.903	157.534	160.067	20.833	115.823	10.541	27.947	9.474	El Chayal	prismatic blade fragment	Boca Chinikihá
B188-S677	1295.8	595.072	10141.6	71.191	159.224	154.674	24.74	110.876	9.063	28.898	9.999	El Chayal	prismatic blade fragment	Boca Chinikihá
B188-S678	1261.74	538.419	9994.61	66.955	156.761	153.025	19.151	111.411	14.619	28.769	8.653	El Chayal	reduction flake	Boca Chinikihá
B188-S679	1276.6	571.84	10074.4	79.342	156.925	156.349	25.481	110.305	11.7	29.842	13.101	El Chayal	prismatic blade fragment	Boca Chinikihá
B188-S680	1198.7	521.344	9757.5	91.717	144.856	142.934	21.51	105.885	7.642	26.596	12.738	El Chayal	prismatic blade fragment	Boca Chinikihá
B188-S681	1390.24	604.332	10768.3	83.406	161.384	156.486	22.075	113.113	11.639	29.842	15.238	El Chayal	prismatic blade fragment	Boca Chinikihá
B188-S682	1211.88	554.24	9691.61	59.597	147.501	143.709	22.593	110.453	12.036	27.896	14.133	El Chayal	reduction flake	Boca Chinikihá
B188-S683	1216.97	548.693	9716.52	68.456	148.565	149.093	18.644	107.091	5.866	29.913	9.352	El Chayal	prismatic blade fragment	Boca Chinikihá
B188-S684	1238.75	512.66	9785.11	75.185	151.431	149.901	24.794	106.725	9.332	26.08	9.912	El Chayal	prismatic blade fragment	Boca Chinikihá
B188-S685	1218	576.268	9912.47	66.657	157.983	156.785	18.966	111.46	11.179	28.691	10.425	El Chayal	prismatic blade fragment	Boca Chinikihá
B188-S686	1253.03	587.08	10085.3	75.77	156.178	154.755	19.92	105.06	8.11	29.853	12.548	El Chayal	prismatic blade fragment	Boca Chinikihá
B188-S687	1497.16	682.21	11412.3	88.893	172.796	163.449	20.644	115.54	9.461	33.362	14.398	El Chayal	prismatic blade fragment	Boca Chinikihá
B188-S688	1369.42	649.044	11075.8	86.46	170.074	164.569	18.145	116.826	10.142	33.563	20.241	El Chayal	prismatic blade fragment	Boca Chinikihá
B188-S689	1439.12	583.253	10212	81.468	155.558	150.495	17.594	109.419	10.666	27.637	11.727	El Chayal	prismatic blade fragment	Boca Chinikihá
B188-S690	1404.15	665.912	10903	102.219	168.661	162.597	21.44	113.169	10.725	31.151	12.017	El Chayal	prismatic blade fragment	Boca Chinikihá
B188-S691	1403.68	562.126	10146	87.893	154.762	152.455	19.192	105.032	7.861	29.922	13.2	El Chayal	reduction flake	Boca Chinikihá
B188-S692	1343.72	602.636	10384.9	94.558	161.473	158.415	19.257	112.558	13.029	28.93	17.376	El Chayal	prismatic blade fragment	Boca Chinikihá
B188-S693	1296.37	611.89	10457.6	87.783	162.157	160.56	20.419	111.358	6.681	31.316	9.968	El Chayal	prismatic blade fragment	Boca Chinikihá
B188-S694	1353.68	555.662	9826.43	112.355	152.45	151.378	21.494	106.052	8.984	26.437	9.583	El Chayal	prismatic blade fragment	Boca Chinikihá
B188-S695	1453.61	587.431	10397.3	86.769	159.305	152.36	16.777	109.742	9.16	30.306	13.971	El Chayal	prismatic blade fragment	Boca Chinikihá
B188-S696	1275.51	618.053	10500.9	90.66	159.55	158.755	19.008	111.537	12.039	29.388	9.396	El Chayal	prismatic blade fragment	Boca Chinikihá
B188-S697	1459.81	594.258	10472.7	86.989	166.063	159.027	23.22	112.39	9.318	29.15	17.934	El Chayal	prismatic blade fragment	Boca Chinikihá
B189-S698	1363.06	588.136	10137.3	75.589	157.51	152.714	21.023	106.116	9.625	32.328	15.573	El Chayal	prismatic blade fragment	Boca Chinikihá
B189-S699	1186.84	561.508	9703.83	48.342	155.208	152.077	21.768	109.487	8.228	26.838	8.95	El Chayal	reduction flake	Boca Chinikihá
B189-S700	1361.94	1006.62	19438.2	264.638	222.855	6.073	120.827	936.647	91.006	32.578	21.623	Pachuca	reduction flake	Boca Chinikihá
B189-S701	1004.15	428.247	8453.99	41.066	127.857	129.178	17.386	103.299	12.651	24.107	9.263	El Chayal	reduction flake	Boca Chinikihá
B189-S702	1198.45	553.364	9741.19	56.765	159.464	151.902	17.227	109.428	11.566	28.257	9.565	El Chayal	reduction flake	Boca Chinikihá
B189-S703	1259.52	581.341	10005.1	69.724	159.759	157.738	20.324	108.093	10.139	29.767	9.766	El Chayal	reduction flake	Boca Chinikihá
B189-S704	1615.46	567.254	9897.34	89.995	156.217	147.696	18.49	106.164	4.963	27.507	5.044	El Chayal	reduction flake	Boca Chinikihá
B189-S705	1304.57	592.555	10260.9	78.18	165.548	161.556	23.319	115.044	12.048	30.479	7.962	El Chayal	prismatic blade fragment	Boca Chinikihá
B189-S706	1480.02	555.509	9745.56	113.996	147.07	148.067	21.145	102.224	12.55	27.671	8.882	El Chayal	prismatic blade fragment	Boca Chinikihá
B189-S707	1299.06	531.3	9772.5	67.649	156.798	147.885	18.823	109.2	10.6	27.354	12.589	El Chayal	reduction flake	Boca Chinikihá
B189-S708	1188.47	535.901	9484.75	59.572	148.333	146.151	20.608	108.614	9.596	26.37	11.486	El Chayal	reduction flake	Boca Chinikihá
B189-S709	1462.25	670.913	11067.7	95.638	177.593	170.578	22.778	115.477	9.69	31.449	11.051	El Chayal	reduction flake	Boca Chinikihá
B189-S710	1355.82	675.031	10891.9	98.485	177.521	166.835	20.938	111.767	9.943	34.84	11.71	El Chayal	prismatic blade fragment	Boca Chinikihá
B189-S711	1356.08	589.389	10401.7	87.287	156.787	152.796	19.213	108.455	9.399	29.117	10.342	El Chayal	prismatic blade fragment	Boca Chinikihá
B189-S712	1214.05	577.166	10051.6	89.515	161.07	155.105	21.248	109.413	9.379	29.82	7.245	El Chayal	prismatic blade fragment	Boca Chinikihá
B189-S713	1285.16	632.861	10510.3	131.301	166.68	158.369	21.062	108.701	7.396	31.911	10.34	El Chayal	reduction flake	Boca Chinikihá
B189-S714	1382.81	662.352	10963.5	119.234	178.675	168.111	19.816	114.59	10.635	33.181	9.161	El Chayal	reduction flake	Boca Chinikihá
B189-S715	1294.62	615.908	10079.2	82.884	159.23	153.845	20.954	109.433	13.922	28.339	11.914	El Chayal	reduction flake	Boca Chinikihá
B189-S716	1231.32	538.444	9803.12	92.029	146.665	145.416	16.908	106.411	12.252	27.911	9.183	El Chayal	prismatic blade fragment	Boca Chinikihá
B189-S717	1326.35	639.297	10556.8	91.17	158.913	154.62	19.544	110.194	10.58	29.923	12.42	El Chayal	prismatic blade fragment	Boca Chinikihá
B189-S718	1330.84	576.271	10530.5	120.762	164.532	156.346	18.606	109.93	12.514	30.743	11.747	El Chayal	prismatic blade fragment	Boca Chinikihá
B189-S719	1374.88	620.643	10460.7	89.979	160.614	157.358	19.342	109.856	12.198	29.214	11.191	El Chayal	prismatic blade fragment	Boca Chinikihá
B189-S720	1291.26	563.9	10028.6	92.329	156.731	153.245	23.309	107.677	7.397	28.537	12.848	El Chayal	prismatic blade fragment	Boca Chinikihá
B189-S721	1520.01	642.401	11939.9	116.991	169.544	162.993	19.506	111.399	10.252	30.255	14.199	El Chayal	prismatic blade fragment	Boca Chinikihá
B19-S58	1347.32	946.117	18290.1	287.84	213.415	1.826	113.427	932.314	94.238	33.661	23.886	Pachuca	prismatic blade fragment	El Retiro
B19-S59	1330.43	579.751	9852.2	63.611	153.795	152.269	22.984	109.87	13.27	29.471	17.077	El Chayal	prismatic blade fragment	El Retiro
B19-S60	1324.01	530.906	9484.28	73.794	149.679	148.131	19.753	106.848	9.1	30.931	12.687	El Chayal	prismatic blade fragment	El Retiro
B19-S61	1398.68	562.183	9774.35	73.878	152.278	155.298	22.008	107.853	9.186	30.655	14.315	El Chayal	prismatic blade fragment	El Retiro
B19-S62	1504.27	547.235	9922.41	106.977	150.437	146.608	18.932	104.096	11.543	29.478	17.93	El Chayal	prismatic blade fragment	El Retiro
B19-S63	1405.66	533.554	9375.41	90.36	145.584	138.27	21.57	106.262	10.491	27.228	14.065	El Chayal	prismatic blade fragment	El Retiro
B19-S64	1379.19	583.137	9836.95	105.173	156.078	150.864	23.407	106.836	13.787	30.913	12.084	El Chayal	prismatic blade fragment	El Retiro
B190-S722	1269.67	577.728	10257.3	67.527	166.629	159.541	20.38	108.072	10.726	30.063	13.897	El Chayal	prismatic blade fragment	Chinikihá
B190-S723	1252.26	589.177	10007.5	68.3	159.213	154.902	20.762	108.157	9.139	28.46	13.28	El Chayal	prismatic blade fragment	Chinikihá
B190-S724	1229.23	572.413	10039.7	78.994	159.095	159.588	24.283	110.534	14.146	27.452	12.657	El Chayal	prismatic blade fragment	Chinikihá
B190-S725	1203.46	583.482	10147.6	61.156	162.635	161.239	22.887	114.42	10.802	29.067	13.477	El Chayal	prismatic blade fragment	Chinikihá
B190-S726	1220.11	594.274	10183.9	75.458	159.784	157.215	24.044	109.703	9.751	29.612	12.596	El Chayal	prismatic blade fragment	Chinikihá
B190-S727	1254	565.67	9855.83	68.32	157.645	154.065	19.637	113.036	7.949	27.692	6.55	El Chayal	prismatic blade fragment	Chinikihá
B190-S728	1320.6	602.554	10146.2	78.494	159.113	157.063	18.246	109.71	11.975	28.774	18.351	El Chayal	reduction flake	Chinikihá
B190-S729	1334.84	653.938	10785.8	103.937	173.286	165.057	20.42	116.909	13.969	30.665	9.932	El Chayal	prismatic blade fragment	Chinikihá
B190-S730	1613.35	734.233	11970.2	116.972	187.23	172.091	18.066	116.208	9.155	36.213	17.103	El Chayal	prismatic blade fragment	Chinikihá
B191-S731	1302.6	599.706	10429.5	93.257	164.457	160.668	21.107	112.957	12.071	29.67	7.687	El Chayal	prismatic blade fragment	Boca Chinikihá
B191-S732	1195.74	529.786	9624.2	76.307	152.226	145.992	20.68	108.435	10.155	29.915	13.27	El Chayal	prismatic blade fragment	Boca Chinikihá
B191-S733	1353.99	641.22	10709.1	95.66	165.833	162.511	19.103	111.369	7.007	31.062	11.802	El Chayal	prismatic blade fragment	Boca Chinikihá
B192-S734	1221.56	621.986	10414.3	79.951	167.907	158.663	22.441	112.13	12.518	30.367	13.598	El Chayal	reduction flake	Boca Chinikihá
B192-S735	1224.47	543.912	9811.34	77.608	152.383	150.341	18.498	111.689	11.653	28.739	14.51	El Chayal	prismatic blade fragment	Boca Chinikihá
B192-S736	1279.25	592.707	10470.1	83.6	169.113	166.055	22.213	112.749	11.193	32.105	15.307	El Chayal	prismatic blade fragment	Boca Chinikihá
B192-S737	1240.63	556.765	10055.4	79.588	164.315	156.558	21.17	113.816	10.135	29.474	11.548	El Chayal	prismatic blade fragment	Boca Chinikihá
B192-S738	1400.34	620.985	10621.6	96.464	165.475	161.242	22.929	112.168	8.386	32.022	8.065	El Chayal	prismatic blade fragment	Boca Chinikihá
B192-S739	1944.61	748.012	11687	113.147	169.178	158.664	20.309	105.56	6.618	30.592	8.78	El Chayal	prismatic blade fragment	Boca Chinikihá
B193-S740	1322.59	643.054	10460.9	82.893	171.834	161.879	20.876	116.207	12.738	31.599	10.856	El Chayal	prismatic blade fragment	Chinikihá
B194-S741	1367.55	589.081	10119.2	75.341	157.02	153.797	19.416	111.18	13.95	29.643	10.18	El Chayal	prismatic blade fragment	Boca Chinikihá
B194-S742	1324.06	539.975	9837.79	68.552	160.124	147.521	20.498	106.417	10.815	27.675	8.17	El Chayal	prismatic blade fragment	Boca Chinikihá
B194-S743	1426.16	641.239	10825.9	75.276	168.412	162.765	22.032	114.2	10.341	28.14	10.871	El Chayal	prismatic blade fragment	Boca Chinikihá
B194-S744	1282.05	524.704	9569.94	76.532	146.275	145.137	20.456	107.088	11.532	29.811	14.032	El Chayal	prismatic blade fragment	Boca Chinikihá
B194-S745	1164.45	553.013	9589.25	76.454	153.058	148.141	18.995	110.394	11.331	28.615	6.013	El Chayal	prismatic blade fragment	Boca Chinikihá
B194-S746	1229.79	536.653	9910.86	101.98	148.834	150.865	22.08	108.629	8.905	27.399	6.29	El Chayal	prismatic blade fragment	Boca Chinikihá
B194-S747	1183.75	501.463	9536	72.482	144.507	144.781	22.409	107.07	7.247	28.059	7.779	El Chayal	reduction flake	Boca Chinikihá
B194-S748	1266.94	586.923	10596	89.41	159.151	157.781	20.412	107.548	10.962	30.323	11.673	El Chayal	prismatic blade fragment	Boca Chinikihá
B194-S749	1234.62	607.532	10389.2	81.113	166.809	157.223	22.802	109.078	7.741	32.394	16.038	El Chayal	prismatic blade fragment	Boca Chinikihá
B194-S750	1091.5	447.118	8685.91	53.813	128.906	131.84	21.382	101.766	9.154	25.058	14.111	El Chayal	reduction flake	Boca Chinikihá
B194-S751	1243.35	568.549	10097.6	76.139	160.326	152.311	18.96	111.204	12.228	29.599	13.808	El Chayal	reduction flake	Boca Chinikihá
B194-S752	1293.47	582.307	10519	106.113	153.051	152.98	20.309	106.72	11.798	27.612	11.009	El Chayal	reduction flake	Boca Chinikihá
B194-S753	1419.65	601.882	10157.1	76.576	159.596	152.869	21.954	108.985	10.484	28.311	6.941	El Chayal	reduction flake	Boca Chinikihá
B195-S754	1227.13	581.374	10239.4	78.093	162.829	155.297	20.177	114.85	14.629	27.517	11.322	El Chayal	prismatic blade fragment	PH 112 E2
B196-S755	1262.63	595.559	10154.5	95.165	157.275	155.267	18.552	112.288	12.242	29.709	8.935	El Chayal	prismatic blade fragment	Boca Chinikihá
B196-S756	1377.78	550.459	9632.91	70.341	150.631	145.054	19.975	108.322	8.698	27.945	9.574	El Chayal	prismatic blade fragment	Boca Chinikihá
B196-S757	1175.95	573.478	9881.95	76.592	154.807	152.913	22.242	108.253	10.369	28.293	14.141	El Chayal	prismatic blade fragment	Boca Chinikihá
B196-S758	1326.05	616.695	10269.2	87.821	162.189	159.914	20.356	107.172	9.766	30.688	10.528	El Chayal	prismatic blade fragment	Boca Chinikihá
B197-S759	2506.31	609.38	10201	80.906	148.715	145.469	19.822	106.357	10.08	29.454	11.676	El Chayal	prismatic blade fragment	Sitio 301 PIPSP 2003
B197-S760	1462.93	661.289	10766.4	85.424	158.795	159.991	22.693	113.452	9.817	30.742	13.22	El Chayal	reduction flake	Sitio 301 PIPSP 2003
B198-S761	1222.8	547.284	9508.33	50.685	146.723	147.303	19.588	107.146	13.024	29.079	11.481	El Chayal	core reduction flake	Boca Chinikihá
B198-S762	1218.86	534.745	9510.6	66.523	148.043	144.587	18.128	106.045	6.842	28.533	11.643	El Chayal	prismatic blade fragment	Boca Chinikihá
B198-S763	1299.67	570.77	10066.1	66.94	149.44	153.582	19.55	102.453	8.833	27.183	10.962	El Chayal	prismatic blade fragment	Boca Chinikihá
B198-S764	1218.13	550.452	9795.02	63.512	154.934	150.777	20.14	108.141	12.427	28.643	11.532	El Chayal	prismatic blade fragment	Boca Chinikihá
B198-S765	1342.78	583.106	10120.9	75.668	161.431	152.483	20.84	108.724	12.992	29.625	10.057	El Chayal	prismatic blade fragment	Boca Chinikihá
B198-S766	1212.2	542.973	9703.83	89.719	153.856	153.825	18.245	106.959	10.388	27.821	10.4	El Chayal	prismatic blade fragment	Boca Chinikihá
B198-S767	1233.09	559.779	9800.8	82.996	155.153	155.983	20.396	108.758	8.076	31.149	10.625	El Chayal	prismatic blade fragment	Boca Chinikihá
B198-S768	1254.2	520.317	9499.61	73.919	148.224	144.097	19.776	103.256	6.489	28.046	8.231	El Chayal	prismatic blade fragment	Boca Chinikihá
B198-S769	1282.55	599.875	10209.5	82.22	159.174	160.698	20.348	110.922	9.68	27.994	14.569	El Chayal	prismatic blade fragment	Boca Chinikihá
B198-S770	1318.31	609.495	10553.7	83.528	161.562	161.043	17.681	112.91	11.604	29.642	14.053	El Chayal	prismatic blade fragment	Boca Chinikihá
B198-S771	1232.75	615.002	10645.4	78.072	170.389	165.712	22.406	113.614	9.139	33.951	20.563	El Chayal	prismatic blade fragment	Boca Chinikihá
B198-S772	1220.61	567.98	9922.22	75.609	152.715	154.366	21.699	109.428	10.786	30.295	15.411	El Chayal	prismatic blade fragment	Boca Chinikihá
B198-S773	1216.56	578.915	9871.9	70.084	154.948	151.067	20.538	111.325	7.664	28.134	9.976	El Chayal	prismatic blade fragment	Boca Chinikihá
B198-S774	1257.1	572.03	9869.67	61.532	152.378	149.135	21.991	109.965	11.315	28.607	6.975	El Chayal	prismatic blade fragment	Boca Chinikihá
B198-S775	1455.19	569.859	10310.5	82.554	152.039	154.159	22.822	109.745	9.794	29.295	13.229	El Chayal	prismatic blade fragment	Boca Chinikihá
B198-S776	1198.23	573.656	10013.9	84.428	158.605	152.301	20.447	108.62	12.197	30.037	10.849	El Chayal	prismatic blade fragment	Boca Chinikihá
B198-S777	1393.3	645.637	10773.6	107.82	169.286	158.399	20.605	111.564	12.999	32.072	22.618	El Chayal	prismatic blade fragment	Boca Chinikihá
B198-S778	1316.44	612.216	10375.5	98.187	164.347	158.369	21.019	113.091	6.145	31.663	11.957	El Chayal	prismatic blade fragment	Boca Chinikihá
B198-S779	1247.45	513.779	9903.92	81.569	139.356	137.978	23.162	102.989	12.061	25.521	11.09	El Chayal	prismatic blade fragment	Boca Chinikihá
B198-S780	1290.54	572.927	10278	86.115	157.182	152.884	22.834	109.459	11.293	28.625	14.627	El Chayal	reduction flake	Boca Chinikihá
B198-S781	1615.01	643.501	10722.8	101.971	165.054	163.791	23.542	106.833	8.268	32.173	12.503	El Chayal	prismatic blade fragment	Boca Chinikihá
B198-S782	1165.22	554.466	9817.7	83.975	155.548	150.711	23.148	109.803	11.357	28.631	13.683	El Chayal	prismatic blade fragment	Boca Chinikihá
B198-S783	1340.45	572.116	10494	87.143	162.666	159.79	19.854	111.458	12.52	30.428	10.5	El Chayal	prismatic blade fragment	Boca Chinikihá
B198-S784	1114.57	539.567	9634.82	178.426	145.129	143.624	16.377	105.891	7.547	28.043	8.75	El Chayal	prismatic blade fragment	Boca Chinikihá
B199-S785	1291	549.724	9805.28	116.096	158.168	148.664	21.056	111.087	8.856	26.893	12.247	El Chayal	prismatic blade fragment	Chinikihá
B199-S786	1327.04	615.776	10514.3	93.458	159.608	152.586	17.589	110.506	9.95	30.545	9.527	El Chayal	prismatic blade fragment	Chinikihá
B199-S787	1196.47	579.644	10119.6	87.892	161.98	155.556	23.505	113.208	5.867	28.468	10.4	El Chayal	prismatic blade fragment	Chinikihá
B199-S788	1113.28	500.334	9169.42	46.273	141.669	142.843	21.172	107.148	7.181	27.414	5.792	El Chayal	core reduction flake	Chinikihá
B199-S789	1306.26	580.758	9893.31	84.884	155.85	152.09	21.237	108.728	9.886	28.068	13.492	El Chayal	prismatic blade fragment	Chinikihá
B199-S790	1274	565.226	10179.9	92.675	156.192	150.265	20.79	109.856	8.778	31.302	9.17	El Chayal	prismatic blade fragment	Chinikihá
B2-S10	1432.33	584.66	9679.68	93.996	156.384	147.255	18.236	108.982	11.496	29.852	19.745	El Chayal	prismatic blade fragment	Chinikihá
B2-S11	1412.18	548.534	9351.29	137.879	142.395	141.975	18.215	98.848	12.265	28.679	13.499	El Chayal	prismatic blade fragment	Chinikihá
B2-S12	1350.86	546.791	9584.45	98.152	149.14	152.626	19.818	106.46	7.315	29.053	12.374	El Chayal	prismatic blade fragment	Chinikihá
B2-S13	1277.55	535.713	9337.71	93.227	144.245	142.166	19.701	100.445	5.939	29.324	10.466	El Chayal	prismatic blade fragment	Chinikihá
B2-S14	1354.3	570.452	9774.44	82.77	158.304	151.903	20.994	109.579	7.904	28.217	12.013	El Chayal	prismatic blade fragment	Chinikihá
B2-S15	1339.22	498.798	9188.11	98.393	140.542	139.268	20.58	101.528	8.418	29.896	11.112	El Chayal	prismatic blade fragment	Chinikihá
B2-S16	1243.6	485.85	8961.95	75.497	133.858	134.61	20.591	96.595	4.78	27.064	15.625	El Chayal	prismatic blade fragment	Chinikihá
B2-S17	1324.86	573.336	9730.82	92.841	151.963	149.575	21.605	105.468	8.217	30.291	15.249	El Chayal	prismatic blade fragment	Chinikihá
B2-S18	1298.83	548.559	9696.27	81.369	156.848	153.71	20.089	105.823	10.791	29.652	16.667	El Chayal	prismatic blade fragment	Chinikihá
B2-S19		563.956	9667.41	58.155	149.735	144.558	21.184	105.261	7.321	28.955	14.555	El Chayal	prismatic blade fragment	Chinikihá
B2-S20	1355.6	494.088	9115.12	74.609	139.463	140.193	20.863	99.084	7.033	29.081	16.921	El Chayal	prismatic blade fragment	Chinikihá
B2-S21	1332.99	605.373	9750.23	62.295	155.682	149.246	20.756	105.138	8.528	27.077	17.01	El Chayal	prismatic blade fragment	Chinikihá
B2-S22	1447.02	589.899	9835.96	71.452	151.164	151.768	21.682	104.936	9.397	29.767	14.715	El Chayal	prismatic blade fragment	Chinikihá
B2-S4	1718.78	443.075	12103.7	120.792	103.993	159.638	18.791	157.96	8.201	21.854	10.817	Ixtepeque	prismatic blade fragment	Chinikihá
B2-S5	1437.48	658.11	10468	81.495	160.86	160.799	20.879	113.415	11.239	31.203	17.39	El Chayal	prismatic blade fragment	Chinikihá
B2-S6	1363.59	599.186	10167.1	82.27	160.7	157.98	22.2	107.216	9.198	29.355	11.658	El Chayal	prismatic blade fragment	Chinikihá
B2-S7	1501.53	619.209	10207.3	104.001	162.497	155.64	16.899	111.12	9.503	30.843	17.678	El Chayal	prismatic blade fragment	Chinikihá
B2-S8	1558.97	546.727	9767.53	112.227	147.208	143.068	21.088	100.142	9.223	29.767	7.294	El Chayal	prismatic blade fragment	Chinikihá
B2-S9	1369.17	572.338	9889.01	89.989	157.076	152.291	20.494	105.149	9.266	28.908	11.194	El Chayal	prismatic blade fragment	Chinikihá
B20-S65	1452.23	558.162	10164.2	88.598	145.537	148.417	18.29	101.23	10.518	30.622	21.188	El Chayal	prismatic blade	El Retiro
B20-S66	1343.53	577.555	9738.7	68.858	146.547	148.468	21.531	103.68	9.585	28.754	13.24	El Chayal	prismatic blade	El Retiro
B20-S67	1353.98	581.015	10102.2	101.116	156.453	152.882	18.977	109.923	10.648	27.907	14.391	El Chayal	prismatic blade fragment	El Retiro
B20-S68	1572.23	607.439	10132.8	101.522	152.073	148.315	20.925	106.606	6.854	31.973	13.873	El Chayal	prismatic blade fragment	El Retiro
B20-S69	1378.49	547.361	9920.04	85.774	151.531	149.046	21.265	103.121	8.919	31.46	14.175	El Chayal	prismatic blade fragment	El Retiro
B20-S70	1512.93	605.17	10084	85.141	157.76	154.018	23.592	108.456	5.942	30.061	13.782	El Chayal	prismatic blade fragment	El Retiro
B200-S791	1226.13	543.955	9990.74	74.708	150.921	148.351	23.159	106.387	8.555	28.497	14.764	El Chayal	prismatic blade fragment	Boca Chinikihá
B200-S792	1293.31	596.405	10204.3	92.94	156.779	154.331	21.544	110.688	9.915	28.611	8.921	El Chayal	prismatic blade fragment	Boca Chinikihá
B200-S793	1187.23	549.739	9734.99	66.081	150.537	147.06	19.761	106.435	13.333	29.288	2.661	El Chayal	prismatic blade fragment	Boca Chinikihá
B200-S794	1217.84	568.481	10163.1	81.052	162.084	156.452	21.543	110.45	13.912	28.667	9.702	El Chayal	prismatic blade fragment	Boca Chinikihá
B200-S795	1224.53	547.944	9985.88	78.37	156.203	149.235	20.091	107.258	11.607	26.418	4.656	El Chayal	prismatic blade fragment	Boca Chinikihá
B200-S796	1336.3	570.254	10190.8	84.996	152.948	147.914	19.658	110.261	12.92	27.61	10.864	El Chayal	prismatic blade fragment	Boca Chinikihá
B200-S797	1397.12	571.044	10301.3	84.975	150.334	146.608	20.59	109.34	12.333	28.227	8.315	El Chayal	prismatic blade fragment	Boca Chinikihá
B200-S798	1385.7	554.662	9984.45	86.988	155.094	148.709	20.895	108.95	11.625	30.511	10.564	El Chayal	reduction flake	Boca Chinikihá
B201-S799	1461.69	676.208	11064.7	81.033	175.012	163.525	21.339	114.188	11.068	33.008	11.446	El Chayal	prismatic blade fragment	Boca Chinikihá
B201-S800	1382.79	1025.47	19607.4	288.559	231.981	7.019	117.312	945.434	92.274	35.342	25.873	Pachuca	prismatic blade fragment	Boca Chinikihá
B202-S801	1239.96	592.031	10092.8	65.298	160.818	149.757	19.409	110.198	10.019	30.059	12.836	El Chayal	prismatic blade fragment	Chinikihá
B202-S802	1238.16	573.943	9706.72	69.682	150.739	151.336	19.996	109.763	10.073	26.967	8.048	El Chayal	prismatic blade fragment	Chinikihá
B202-S803	1293.32	621.865	10244.5	61.773	157.024	156.675	23.19	107.004	11.403	29.365	12.607	El Chayal	prismatic blade fragment	Chinikihá
B202-S804	1317.06	589.469	9990.32	65.195	160.443	150.899	19.241	109.528	10.36	29.25	15.417	El Chayal	prismatic blade fragment	Chinikihá
B202-S805	1204.74	561.169	9790.14	58.616	153.491	150.069	19.889	108.404	11.169	28.513	10.43	El Chayal	prismatic blade fragment	Chinikihá
B202-S806	1195.31	569.575	9718.99	68.323	156.3	152.214	19.005	109.31	8.906	29.81	7.164	El Chayal	prismatic blade fragment	Chinikihá
B202-S807	1259.12	556.288	10002.4	67.042	161.466	155.667	20.426	110.328	9.624	29.584	11.565	El Chayal	prismatic blade fragment	Chinikihá
B202-S808	1242.6	593.723	10198.7	88.06	165.458	154.184	20.521	110.672	10.218	30.803	11.536	El Chayal	prismatic blade fragment	Chinikihá
B203-S809	1215.64	571.716	9837.44	62.962	153.226	150.137	20.683	107.416	9.108	29.164	10.08	El Chayal	prismatic blade fragment	Chinikihá
B203-S810	1240.53	562.166	10092.2	59.364	154.52	154.949	19.995	112.141	6.551	31.038	9.708	El Chayal	reduction flake	Chinikihá
B203-S811	1284.16	579.706	10173.2	68.971	154.581	149.097	22.274	109.515	8.979	29.524	18.274	El Chayal	prismatic blade fragment	Chinikihá
B203-S812	1270.83	593.669	10600.2	112.927	160.96	156.435	20.82	110.534	9.1	28.925	11.648	El Chayal	prismatic blade fragment	Chinikihá
B203-S813	1234.25	549.362	9847.38	67.354	156.028	148.926	21.994	109.087	13.665	27.252	13.132	El Chayal	prismatic blade fragment	Chinikihá
B203-S814	1258.76	621.521	10210	83.83	160.467	156.434	21.905	113.646	13.404	29.498	14.193	El Chayal	prismatic blade fragment	Chinikihá
B203-S815	1254.58	537.053	9951	73.963	150.016	151.867	22.373	104.118	9.873	29.272	15.965	El Chayal	prismatic blade fragment	Chinikihá
B203-S816	1258.9	516.826	9521.38	93.113	144.591	140.862	21.006	104.743	11.409	27.767	13.521	El Chayal	prismatic blade fragment	Chinikihá
B204-S817	1334.12	604.24	10378.9	121.397	158.193	159.044	25.943	109.417	11.116	28.108	10.309	El Chayal	prismatic blade fragment	Chinikihá
B204-S818	1272.53	571.517	9903.9	51.91	148.946	149.005	21.921	104.278	8.894	27.499	8.841	El Chayal	exhausted polyhedral core	Chinikihá
B204-S819	1323.04	620.102	10330.6	116.918	167.127	156.653	20.29	110.169	13.155	30.349	9.139	El Chayal	prismatic blade fragment	Chinikihá
B204-S820	1327.68	635.025	10502.2	91.086	168.098	165.942	22.526	115.206	9.084	32.472	12.669	El Chayal	prismatic blade fragment	Chinikihá
B204-S821	1309.12	604.058	10455.7	92.9	170.277	156.965	17.956	112.986	12.032	31.575	13.408	El Chayal	prismatic blade fragment	Chinikihá
B204-S822	1266.33	599.704	10223.1	103.81	163.454	154.663	24.276	108.829	7.566	30.388	8.406	El Chayal	prismatic blade fragment	Chinikihá
B204-S823	1250.16	555.242	9852.22	95.88	156.354	149.355	21.972	108.224	10.205	28.565	10.53	El Chayal	prismatic blade fragment	Chinikihá
B205-S824	1164.71	529.826	9521.68	47.676	149.689	147.485	17.944	107.181	12.247	29.752	13.077	El Chayal	exhausted polyhedral core fragment	Boca Chinikihá
B205-S825	1258.83	568.427	10027.8	74.645	154.955	152.191	18.136	109.432	9.897	28.567	13.464	El Chayal	prismatic blade fragment	Boca Chinikihá
B205-S826	1471.23	610.168	10237.5	107.458	159.283	153.954	20.282	107.059	7.403	30.202	14.402	El Chayal	reduction flake	Boca Chinikihá
B206-S827	1241.74	579.718	10013.5	77.769	160.715	156.79	21.154	108.934	10.812	29.96	14.168	El Chayal	prismatic blade fragment	Chinikihá
B206-S828	1419.52	606.487	10057	86.059	155.311	152.369	21.577	104.212	9.463	29.342	9.738	El Chayal	prismatic blade fragment	Chinikihá
B206-S829	1244.74	602.547	10127.4	87.155	158.926	154.213	18.28	109.957	13.472	28.087	13.191	El Chayal	prismatic blade fragment	Chinikihá
B206-S830	1246.55	599.465	10292	120.734	160.286	156.438	20.097	112.449	11.742	29.812	14.586	El Chayal	prismatic blade fragment	Chinikihá
B206-S831	1436.81	557.597	9984.33	88.414	155.65	152.874	20.199	108.683	12.895	28.153	9.278	El Chayal	prismatic blade fragment	Chinikihá
B207-S832	1220.16	561.924	9772.26	64.114	156.222	151.001	18.129	106.975	7.518	30.049	16.902	El Chayal	prismatic blade fragment	Chinikihá
B207-S833	1225.31	570.036	9997.21	86.694	159.496	154.953	20.725	109.712	10.932	28.005	19.214	El Chayal	prismatic blade fragment	Chinikihá
B207-S834	1245.38	562.243	10004.6	75.467	159.078	156.412	22.375	111.42	12.206	30.109	15.304	El Chayal	prismatic blade fragment	Chinikihá
B208-S835	1185.09	490.044	9336.38	63.308	142.991	140.963	21.929	104.697	9.323	27.771	9.786	El Chayal	prismatic blade fragment	Boca Chinikihá
B209-S836	1329.55	588.425	10144.7	76.126	159.846	157.324	23.3	106.595	7.301	28.412	12.784	El Chayal	prismatic blade fragment	Chinikihá
B209-S837	1248.06	564.169	9831.82	58.447	151.897	148.924	21.946	110.454	8.425	29.965	10.716	El Chayal	prismatic blade fragment	Chinikihá
B209-S838	1255.02	576.173	9930.66	77.384	157.575	153.523	21.882	108.409	9.211	29.611	8.591	El Chayal	prismatic blade fragment	Chinikihá
B209-S839	1224.77	568.408	10182.1	75.089	159.578	156.65	21.233	110.705	12.236	30.547	11.48	El Chayal	prismatic blade fragment	Chinikihá
B209-S840	1411.54	596.491	10315.7	80.816	164.943	158.232	17.883	111.552	9.106	30.867	12.627	El Chayal	prismatic blade fragment	Chinikihá
B21-S71	1412.5	589.448	9859.83	78.687	155.31	149.968	21.897	103.595	7.382	29.955	13.939	El Chayal	prismatic blade fragment	El Retiro
B21-S72	1523.8	632.491	10399.6	74.7	163.102	156.986	22.206	110.348	9.091	31.303	21.384	El Chayal	prismatic blade fragment	El Retiro
B21-S73	1239.02	535.475	9466.49	65.754	152.084	145.233	20.823	111.621	9.336	28.581	7.947	El Chayal	prismatic blade fragment	El Retiro
B21-S74	1277.5	514.631	9581.06	81.599	146.078	146.122	20.828	104.394	9.401	26.527	11.82	El Chayal	prismatic blade fragment	El Retiro
B210-S841	1445.18	636.806	10640.4	73.332	171.911	164.589	22.761	114.399	7.441	28.918	12.579	El Chayal	prismatic blade fragment	Boca Chinikihá
B210-S842	1271.95	563.183	9778.12	66.717	152.563	144.711	19.672	107.915	10.436	28.744	11.791	El Chayal	prismatic blade fragment	Boca Chinikihá
B210-S843	1340.46	551.689	9886.12	66.786	154.441	151.228	22.438	107.088	10.713	27.07	14.118	El Chayal	prismatic blade fragment	Boca Chinikihá
B210-S844	1243.28	555.242	10100	83.324	156.083	153.027	21.25	108.32	13.186	29.956	9.335	El Chayal	prismatic blade fragment	Boca Chinikihá
B210-S845	1242.54	575.07	10109.2	71.758	152.363	150.456	22.711	109.33	8.367	29.376	13.366	El Chayal	prismatic blade fragment	Boca Chinikihá
B210-S846	1205.15	570.527	10171.7	84.188	159.27	153.677	20.814	112.624	10.97	29.774	12.66	El Chayal	prismatic blade fragment	Boca Chinikihá
B210-S847	1323.74	568.175	10606.8	101.069	155.514	150.459	19.199	106.276	7.667	28.98	9.871	El Chayal	reduction flake	Boca Chinikihá
B211-S848	1448.84	589.125	10139.7	121.928	162.206	155.832	17.728	105.962	12.238	28.361	10.947	El Chayal	prismatic blade fragment	Chinikihá
B211-S849	1187.36	539.32	9758.39	71.944	154.25	152.647	19.044	108.055	6.974	28.942	10.726	El Chayal	prismatic blade fragment	Chinikihá
B211-S850	1286.4	552.42	9706.14	69.313	152.952	148.315	21.66	101.865	9.732	29.741	13.996	El Chayal	prismatic blade fragment	Chinikihá
B211-S851	1199.62	566.57	9862.15	80.597	158.798	152.331	17.65	110.288	12.992	27.999	8.492	El Chayal	prismatic blade fragment	Chinikihá
B211-S852	1256.36	563.012	9896.38	66.092	156.165	156.492	21.918	112.75	10.308	29.139	12.534	El Chayal	prismatic blade fragment	Chinikihá
B211-S853	1188.13	528.77	9821.32	61.986	154.225	149.687	14.882	110.13	11.537	27.575	8.514	El Chayal	prismatic blade fragment	Chinikihá
B211-S854	1232.64	555.591	9959.3	90.008	156.121	153.223	19.426	109.684	10.279	27.947	9.594	El Chayal	prismatic blade fragment	Chinikihá
B212-S855	1396.46	588.722	9978.26	80.069	151.854	152.889	19.792	102.292	11.636	25.772	11.796	El Chayal	prismatic blade fragment	Boca Chinikihá
B212-S856	1255.82	578.419	10231	75.702	156.859	156.406	20.156	110.949	13.334	30.691	10.618	El Chayal	prismatic blade fragment	Boca Chinikihá
B212-S857	1279.12	626.455	10395.8	68.372	164.113	157.889	22.481	111.835	9.093	29.789	5.838	El Chayal	prismatic blade fragment	Boca Chinikihá
B212-S858	1350.63	570.312	10038.2	73.428	151.696	149.013	22.759	108.355	10.81	28.007	10.505	El Chayal	prismatic blade fragment	Boca Chinikihá
B212-S859	1380.39	659.738	10987.2	84.395	168.971	163.24	22.869	113.245	7.754	31.074	9.439	El Chayal	prismatic blade fragment	Boca Chinikihá
B212-S860	1289.47	561.435	9718	77.993	163.287	146.906	19.295	87.218	9.762	28.066	11.492	El Chayal	prismatic blade fragment	Boca Chinikihá
B212-S861	1410.79	569.631	9996.84	75.826	153.587	150.484	20.398	107.853	12.813	29.637	17.643	El Chayal	prismatic blade fragment	Boca Chinikihá
B212-S862	1283.76	584.843	10064.2	81.136	164.591	156.569	17.058	111.708	10.646	29.214	8.495	El Chayal	prismatic blade fragment	Boca Chinikihá
B212-S863	1616.94	785.677	12236.6	162.566	165.525	159.773	19.397	106.664	11.709	32.895	20.051	El Chayal	prismatic blade fragment	Boca Chinikihá
B212-S864	1230.73	525.424	9715.3	98.776	144.531	144.806	17.962	103.329	8.284	26.979	3.573	El Chayal	prismatic blade fragment	Boca Chinikihá
B212-S865	1420.04	582.213	10526.8	105.378	155.629	150.832	22.555	109.566	11.521	28.591	10.909	El Chayal	prismatic blade fragment	Boca Chinikihá
B212-S866	1304.38	534.113	9877.48	76.4	150.618	147.112	21.891	107.006	7.48	27.072	10.54	El Chayal	prismatic blade fragment	Boca Chinikihá
B212-S867	1266.43	560.773	9905.02	91.549	149.541	151.762	20.239	109.403	10.015	28.479	11.73	El Chayal	prismatic blade fragment	Boca Chinikihá
B212-S868	1451.31	640.232	11032.5	94.85	159.395	157.767	22.857	108.764	10.617	32.648	13.452	El Chayal	reduction flake	Boca Chinikihá
B212-S869	1095.97	464.896	8983.39	79.757	137.556	138.072	19.712	103.249	7.056	28.005	8.287	El Chayal	prismatic blade fragment	Boca Chinikihá
B212-S870	1282.38	582.954	10430.8	81.002	163.061	160.914	19.536	110.29	8.705	31.645	5.817	El Chayal	prismatic blade fragment	Boca Chinikihá
B212-S871	1442.98	585.015	10728.8	79.649	153.719	152.416	19.197	109.702	9.575	29.525	4.751	El Chayal	prismatic blade fragment	Boca Chinikihá
B213-S872	1239.32	576.363	10037.5	78.099	154.939	154.399	22.207	106.588	14.723	27.655	11.701	El Chayal	prismatic blade fragment	Chinikihá
B214-S873	1447.24	610.793	10638.3	93.507	164.463	166.786	22.395	110.122	11.456	32.714	16.231	El Chayal	prismatic blade fragment	Chinikihá
B215-S874	1346.45	588.051	10500.8	73.693	166.432	161.335	18.369	114.424	13.505	31.249	10.806	El Chayal	prismatic blade fragment	Boca Chinikihá
B215-S875	1206.68	542.304	9820.33	74.326	154.405	149.839	20.812	107.528	12.411	28.766	9.182	El Chayal	prismatic blade fragment	Boca Chinikihá
B215-S876	1279.61	596.401	10242.6	81.068	158.645	159.614	18.587	117.55	12.09	26.468	10.723	El Chayal	prismatic blade fragment	Boca Chinikihá
B215-S877	1306.42	588.239	10410.3	92.239	169.364	161.812	22.075	113.301	13.044	30.288	12.064	El Chayal	prismatic blade fragment	Boca Chinikihá
B215-S878	1139.82	307.354	12690.7	96.198	153.34	29.583	33.024	195.921	14.497	24.061	19.584	Zaragoza	reduction flake	Boca Chinikihá
B215-S879	1338.61	653.971	10661.7	98.836	172.75	161.754	19.549	107.849	10.325	29.081	13.591	El Chayal	prismatic blade fragment	Boca Chinikihá
B215-S880	1430.68	641.207	10932.4	95.326	168.527	165.226	22.245	110.83	10.442	31.438	9.597	El Chayal	prismatic blade fragment	Boca Chinikihá
B215-S881	1335.78	605.133	10410.4	99.248	158.502	155.721	16.927	110.503	11.3	30.207	11.7	El Chayal	prismatic blade fragment	Boca Chinikihá
B215-S882	1250.67	620.253	10295.5	83.711	159.417	153.606	19.647	105.983	12.959	29.288	9.943	El Chayal	prismatic blade fragment	Boca Chinikihá
B215-S883	1459.15	550.669	10425.7	79.557	139.95	144.234	22.711	102.433	6.956	25.115	8.549	El Chayal	prismatic blade fragment	Boca Chinikihá
B216-S884	1294.99	609.199	10428.9	102.736	164.383	152.761	18.117	107.523	11.896	28.261	8.614	El Chayal	prismatic blade fragment	Boca Chinikihá
B216-S885	1235.8	504.102	9471.83	79.389	147.954	143.866	19.746	106.066	9.684	27.069	11.9	El Chayal	prismatic blade fragment	Boca Chinikihá
B216-S886	1282.13	580.659	9987.85	77.21	158.342	153.909	21.07	109.036	13.659	30.202	11.031	El Chayal	prismatic blade fragment	Boca Chinikihá
B216-S887	1333.26	525.685	9847.86	87.273	155.434	150.364	19.487	105.266	11.935	27.181	11.247	El Chayal	prismatic blade fragment	Boca Chinikihá
B216-S888	1323.57	611.842	10522.6	87.693	166.972	165.056	18.997	113.172	10.676	31.975	12.535	El Chayal	prismatic blade fragment	Boca Chinikihá
B216-S889	1350.68	558.533	10489.9	106.933	159.524	154.972	22.051	110.755	13.975	28.372	16.422	El Chayal	prismatic blade fragment	Boca Chinikihá
B217-S890	1222.63	519.286	9632.48	65.683	150.752	148.625	19.866	108.199	7.56	29.137	5.893	El Chayal	prismatic blade fragment	Chinikihá
B217-S891	1229.41	557.058	9868.36	94.198	155.855	153.959	24.445	109.145	8.981	30.454	11.294	El Chayal	reduction flake	Chinikihá
B217-S892	1251.53	557.317	9844.46	73.844	151.768	151.81	19.776	107.85	11.751	29.416	7.376	El Chayal	reduction flake	Chinikihá
B218-S893	1514.89	436.084	12111.9	50.943	104.27	160.215	18.471	169.703	12.803	23.267	0.807	Ixtepeque	reduction flake	Chinikihá
B219-S894	1262.26	580.163	10134.3	78.788	165.979	159.755	19.004	112.114	10.271	30.492	13.56	El Chayal	prismatic blade fragment	Chinikihá
B219-S895	1490.57	597.065	10105.5	94.261	159.951	156.022	22.723	106.89	10.003	29.656	11.216	El Chayal	prismatic blade fragment	Chinikihá
B22-S76	1344.96	608.677	9946.29	78.851	159.454	155.479	21.167	110.597	8.854	29.942	16.058	El Chayal	prismatic blade fragment	Chinikihá
B220-S896	1368	656.518	11182.8	110.837	170.867	164.189	19.229	115.74	6.332	32.791	11.192	El Chayal	reduction flake	PH 122 E17
B221-S897	1379.52	607.092	10280.9	87.132	159.483	159.274	18.753	106.085	7.674	28.732	10.809	El Chayal	prismatic blade fragment	Chinikihá
B221-S898	1282.56	550.93	9791.86	111.276	153.729	149.679	22.54	106.941	12.973	27.922	11.748	El Chayal	prismatic blade fragment	Chinikihá
B222-S899	1123.43	415.246	9489.49	88.606	104.198	177.328	14.802	106.098	9.26	23.883	8.743	Ixtepeque	prismatic blade fragment	La Cascada
B223-S900	1238.05	556.97	9839.39	63.132	154.421	155.271	19.832	105.426	12.542	29.812	14.894	El Chayal	prismatic blade fragment	Chinikihá
B223-S901	1448.08	561.729	10009.4	84.637	157.595	155.642	19.127	105.949	10.57	29.062	16.747	El Chayal	prismatic blade fragment	Chinikihá
B224-S902	1464.21	605.302	10382	85.147	158.625	153.391	20.103	104.104	6.711	28.433	12.734	El Chayal	prismatic blade fragment	Chinikihá
B225-S903	1226.12	589.417	10120.8	61.524	157.469	149.705	22.929	110.427	8.558	28.792	12.338	El Chayal	prismatic blade fragment	Chinikihá
B225-S904	1290.16	578.73	10319.2	85.252	160.829	157.523	21.077	113.498	13.892	31.229	12.032	El Chayal	prismatic blade fragment	Chinikihá
B225-S905	1284.72	588.062	10056.5	85.794	158.997	159.546	19.019	110.219	11.296	30.393	6.361	El Chayal	prismatic blade fragment	Chinikihá
B225-S906	1415.86	572.628	10045.6	81.125	160.056	150.59	21.317	107.035	10.781	32.012	15.831	El Chayal	prismatic blade fragment	Chinikihá
B225-S907	1342.84	592.846	10481.6	83.76	163.379	157.884	21.241	108.488	12.13	28.081	6.979	El Chayal	prismatic blade fragment	Chinikihá
B225-S908	1414.4	600.366	10922.6	89.624	155.361	154.478	19.578	109.07	10.389	28.981	12.906	El Chayal	prismatic blade fragment	Chinikihá
B225-S909	1365.55	560.645	10471.6	87.202	145.643	147.262	22.052	105.234	9.776	28.042	8.117	El Chayal	prismatic blade fragment	Chinikihá
B225-S910	1276.17	580.342	10455.8	85.714	164.535	152.957	21.701	108.111	8.619	30.442	16.098	El Chayal	prismatic blade fragment	Chinikihá
B225-S911	1238.34	560.373	9857.75	94.535	156.321	153.689	20.524	107.044	13.497	30.08	12.434	El Chayal	prismatic blade fragment	Chinikihá
B226-S912	1289.23	581.369	9787.67	58.351	153.863	150.501	22.097	107.431	12.302	28.493	20.317	El Chayal	prismatic blade fragment	Yaxchilan
B227-S913	1239.03	544.422	10015.9	61.984	162.04	156.555	17.743	112.074	7.944	30.334	13.94	El Chayal	prismatic blade fragment	Yaxchilan
B228-S914	1307.68	610.841	10215.9	62.924	160.149	153.965	21.676	110.484	8.537	28.651	10.335	El Chayal	prismatic blade fragment	Yaxchilan
B228-S915	1308.15	582.69	10127.4	65.932	159.426	158.288	18.99	109.428	11.052	30.537	12.042	El Chayal	prismatic blade fragment	Yaxchilan
B228-S916	1224.35	530.41	9779.34	61.199	158.46	152.732	22.126	111.491	11.226	28.051	12.694	El Chayal	prismatic blade fragment	Yaxchilan
B229-S917	1236.4	563.988	9818.1	57.881	150.206	149.748	20.923	106.489	7.625	27.409	14.855	El Chayal	prismatic blade fragment	Yaxchilan
B23-S77	1417.48	564.23	9655.25	96.297	149.765	150.527	22.23	105.478	9.093	28.901	20.184	El Chayal	prismatic blade fragment	Modesto García
B23-S78	1495.77	625.767	10192.1	99.571	156.274	152.131	20.664	105.332	8.844	30.216	20.164	El Chayal	prismatic blade fragment	Modesto García
B230-S918	1131.69	486.809	8999	68.455	139.318	137.053	17.281	100.655	6.739	26.35	8.87	El Chayal	prismatic blade fragment	Yaxchilan
B230-S919	1237.15	551.953	9802.16	69.422	155.817	153.561	19.689	108.334	11.778	29.506	11.051	El Chayal	prismatic blade fragment	Yaxchilan
B231-S920	1244.35	571.771	9787.5	67.471	153.543	148.427	16.466	107.885	7.444	27.624	8.637	El Chayal	prismatic blade fragment	Yaxchilan
B232-S921	1289.64	551.225	9810.81	66.011	152.287	146.374	18.036	104.809	9.973	27.817	8.839	El Chayal	prismatic blade fragment	Yaxchilan
B233-S922	1113.99	266.734	11517.7	44.335	136.039	27.198	29.672	183.258	13.976	23.661	28.406	Zaragoza	bifacial fragment	Moral-Reforma
B234-S923	1216.08	555.477	9609.15	65.816	150.799	151.251	20.007	106.611	12.308	30.301	14.034	El Chayal	prismatic blade fragment	Yaxchilan
B235-S924	1147.51	520.119	9309.95	52.243	149.97	146.799	18.222	108.435	9.749	26.574	9.701	El Chayal	prismatic blade fragment	Yaxchilan
B236-S925	1206.68	546.654	9845.62	53.27	151.937	150.884	20.835	109.39	11.246	27.492	15.166	El Chayal	reduction flake	Yaxchilan
B237-S926	1346.61	589.521	10060.2	68.838	159.23	156.225	21.732	110.487	8.947	28.118	12.067	El Chayal	prismatic blade fragment	Moral-Reforma
B238-S927	1277.26	545.27	9796.46	66.675	153.689	149.108	19.879	107.914	9.527	27.785	7.43	El Chayal	prismatic blade fragment	Yaxchilan
B239-S928	1272.75	604.773	10245.1	63.118	160.659	158.567	21.581	109.214	11.069	27.935	9.036	El Chayal	prismatic blade fragment	Yaxchilan
B24-S79	1384.3	589.057	9971.92	73.054	154.772	152.262	21.123	107.042	8.817	29.618	13.694	El Chayal	prismatic blade fragment	Boca Chinikihá
B240-S929	1146.85	532.906	9345.75	60.812	143.211	141.04	18.81	103.457	11.644	29.626	11.796	El Chayal	prismatic blade fragment	Yaxchilan
B241-S930	1258.4	575.636	9830.97	60.042	153.995	151.428	21.825	108.388	10.163	28.237	12.396	El Chayal	prismatic blade fragment	Yaxchilan
B242-S931	1384.64	584.674	10161.2	72.415	160.718	155.987	21.185	109.409	7.711	28.99	12.972	El Chayal	prismatic blade fragment	Yaxchilan
B243-S932	1171.22	538.067	9462.38	53.911	151.025	146.638	19.237	106.05	8.012	27.866	8.654	El Chayal	prismatic blade fragment	Yaxchilan
B244-S933	1236.15	583.126	9903.89	58.707	154.557	153.253	21.449	108.512	12.386	28.959	13.897	El Chayal	prismatic blade fragment	Yaxchilan
B245-S934	1287.98	550.281	9819.84	54.164	152.736	150.227	24.33	106.905	11.774	28.695	9.268	El Chayal	prismatic blade fragment	Yaxchilan
B246-S935	1310.81	575.301	10008.6	65.208	160.068	152.873	21.328	108.954	12.611	29.963	7.996	El Chayal	prismatic blade fragment	Yaxchilan
B247-S936	1308.86	577.451	10006.2	67.391	163.174	157.045	20.133	112.411	9.361	30.571	10.734	El Chayal	prismatic blade fragment	Yaxchilan
B248-S937	1221.7	546.068	9714.36	58.131	152.888	146.946	20.991	109.612	10.751	28.285	11.749	El Chayal	reduction flake	Moral-Reforma
B249-S938	1386.52	649.359	10695.9	54.087	166.349	161.577	23.24	115.175	4.754	29.567	11.947	El Chayal	reduction flake	Moral-Reforma
B25-S80	1395.97	538.323	9290.63	78.719	154.416	150.352	21.952	105.994	11.291	26.603	12.056	El Chayal	prismatic blade fragment	S2E12-487
B25-S81	1298.49	430.046	9329.08	59.966	140.656	138.07	19.061	100.68	8.312	26.912	14.046	El Chayal	prismatic blade fragment	S2E12-487
B250-S939	1209.33	524.404	9586.34	79.431	157.342	147.988	19.376	108.64	13.031	27.231	9.152	El Chayal	prismatic blade fragment	Boca Chinikihá
B250-S940	1245.94	581.307	10060.6	85.705	160.812	154.188	19.942	107.453	7.92	28.527	15.986	El Chayal	prismatic blade fragment	Boca Chinikihá
B250-S941	1296.21	581.182	10119	52.965	153.831	150.79	20.079	112.34	11.079	30.027	12.628	El Chayal	reduction flake	Boca Chinikihá
B250-S942	1184.61	558.89	9806.2	78.125	153.705	147.928	23.338	107.269	7.947	27.498	5.432	El Chayal	prismatic blade fragment	Boca Chinikihá
B250-S943	1256.14	559.652	10081.4	75.331	154.449	150.462	22.463	106.478	11.188	30.004	9.043	El Chayal	reduction flake	Boca Chinikihá
B250-S944	1155.88	529.16	9453.68	70.313	146.508	146.173	19.903	103.382	8.109	26.907	8.529	El Chayal	prismatic blade fragment	Boca Chinikihá
B250-S945	1233	546.046	9973.32	81.463	152.498	155.734	22.566	108.75	14.6	29.141	13.608	El Chayal	prismatic blade fragment	Boca Chinikihá
B250-S946	1316.32	584.537	10131.5	103.318	158.069	154.391	20.415	103.779	8.921	28.205	6.368	El Chayal	prismatic blade fragment	Boca Chinikihá
B250-S947	1236.23	598.659	10284.1	82.297	158.549	158.421	18.106	106.481	12.839	29.965	9.519	El Chayal	prismatic blade fragment	Boca Chinikihá
B250-S948	1493.49	482.826	9112.23	95.916	134.648	136.018	18.344	96.386	9.426	23.589	4.684	El Chayal	prismatic blade fragment	Boca Chinikihá
B251-S949	1193.54	567.553	9901.23	100.825	157.944	152.966	19.373	107.376	12.275	29.336	12.022	El Chayal	prismatic blade fragment	Boca Chinikihá
B251-S950	1260	567	9946	63.3	159.3	152.3	21.4	109.4	12.4	29.2	11.6	El Chayal	prismatic blade fragment	Boca Chinikihá
B251-S951	1506	604	10300	90.1	158.1	154	20.6	109.1	6.6	30.2	14.9	El Chayal	prismatic blade fragment	Boca Chinikihá
B251-S952	1424	619	10630	72.5	157.4	154	19.6	105.1	8.3	29.3	11.9	El Chayal	prismatic blade fragment	Boca Chinikihá
B251-S953	1131	511.7	9219	47	149.1	144.4	18.4	106.6	12.7	27.1	14.2	El Chayal	core reduction flake	Boca Chinikihá
B251-S954	1229	568	10107	77.8	155.8	152.3	19.5	111.1	12.3	30.2	14.9	El Chayal	prismatic blade fragment	Boca Chinikihá
B251-S955	1322	619	10498	86.6	166.4	159.2	18.3	114.2	12.2	29.3	4.5	El Chayal	prismatic blade fragment	Boca Chinikihá
B251-S956	1241	557	9881	77.6	153.1	151.5	22.1	105.5	9.8	27	6.8	El Chayal	prismatic blade fragment	Boca Chinikihá
B251-S957	1272	546	10089	98	152.3	153.7	25.6	107.8	11.1	29.9	13.2	El Chayal	reduction flake	Boca Chinikihá
B251-S958	1157	518	9498	86.5	138.6	139.4	20.8	97.7	11	25.1	8.3	El Chayal	reduction flake	Boca Chinikihá
B252-S959	1300	624	10535	108.2	162	158.2	19.7	112.6	13	30.1	17.5	El Chayal	prismatic blade fragment	Boca Chinikihá
B252-S960	1147	514	9606	71.5	153.7	147.1	16.4	104	11.2	27.7	5.6	El Chayal	prismatic blade fragment	Boca Chinikihá
B252-S961	1403	601	10523	86.4	150.6	144.6	17	107.1	11.8	29.2	10.1	El Chayal	prismatic blade fragment	Boca Chinikihá
B252-S962	1358	589	9977	73	155.2	150.1	20.8	109.3	11	28.3	13.5	El Chayal	prismatic blade fragment	Boca Chinikihá
B252-S963	1264	458	9084	71	141.7	142.8	17.1	102.7	10.9	26.5	14.5	El Chayal	reduction flake	Boca Chinikihá
B252-S964	1180	534	9680	67.5	149.6	150.3	17.9	105.6	10.4	28.2	7.4	El Chayal	reduction flake	Boca Chinikihá
B252-S965	1268	574	9981	85.5	160.1	155.9	20.7	107.3	11.8	30.6	11.3	El Chayal	prismatic blade fragment	Boca Chinikihá
B252-S966	1164	539.5	9544	57.5	149.1	146.5	20.2	105.5	13.9	27.7	7	El Chayal	reduction flake	Boca Chinikihá
B252-S967	1323	624	10887	111.9	162.7	160	19.9	108.7	12.6	29.9	9.1	El Chayal	prismatic blade fragment	Boca Chinikihá
B252-S968	1327	571	9807	81.5	150.4	154.1	22	110.1	11.1	28.2	10.7	El Chayal	prismatic blade fragment	Boca Chinikihá
B252-S969	1244.18	538.921	9776.84	65.189	152.359	154.15	19.242	108.875	12.476	28.796	13.431	El Chayal	reduction flake	Boca Chinikihá
B252-S970	1292.92	567.112	10174.7	73.701	158.116	156.9	17.917	111.885	11.354	29.76	4.268	El Chayal	prismatic blade fragment	Boca Chinikihá
B252-S971	1446.65	677.186	11195.5	106.124	162.529	157.233	20.858	109.399	10.504	30.045	11.763	El Chayal	core reduction flake	Boca Chinikihá
B252-S972	1294.71	618.6	10404.9	91.303	163.45	158.015	20.862	113.662	12.502	28.99	15.851	El Chayal	prismatic blade fragment	Boca Chinikihá
B252-S973	1225.98	574.877	10003	80.225	154.784	154.379	20.844	112.885	9.202	30.648	12.187	El Chayal	core reduction flake	Boca Chinikihá
B252-S974	1278.96	496.446	9337.78	78.218	145.244	140.973	18.651	101.983	11.164	26.901	11.03	El Chayal	reduction flake	Boca Chinikihá
B252-S975	1272.12	582.238	10244.9	63.94	155.489	153.751	24.324	109.991	14.833	30.133	13.896	El Chayal	reduction flake	Boca Chinikihá
B252-S976	1270.85	559.567	9987.02	75.957	151.378	148.543	20.829	106.706	11.871	28.295	6.529	El Chayal	prismatic blade fragment	Boca Chinikihá
B252-S977	1355.63	612.542	10424	109.368	158.626	153.28	21.492	108.235	9.037	29.68	7.934	El Chayal	prismatic blade fragment	Boca Chinikihá
B252-S978	1212.42	559.306	9930.2	80.84	163.015	153.824	19.619	109.23	12.69	27.159	12.066	El Chayal	reduction flake	Boca Chinikihá
B252-S979	1245.49	546.165	9900.31	78.963	148.757	141.279	20.77	109.171	7.911	29.41	10.112	El Chayal	prismatic blade fragment	Boca Chinikihá
B252-S980	1250.98	577.761	10024.9	84.478	155.364	151.832	20.669	109.97	9.89	27.273	11.117	El Chayal	reduction flake	Boca Chinikihá
B252-S981	1280.29	599.352	10129.8	86.724	160.987	152.578	22.023	109.807	8.103	29.492	11.436	El Chayal	prismatic blade fragment	Boca Chinikihá
B252-S982	1229.13	543.893	9896.97	86.349	152.134	148.269	20.838	105.141	9.66	27.612	10.845	El Chayal	prismatic blade fragment	Boca Chinikihá
B252-S983	1260.06	536.721	9628.36	87.353	147.975	145.706	22.056	107.877	11.117	27.077	6.667	El Chayal	prismatic blade fragment	Boca Chinikihá
B252-S984	1370.32	636.104	10634.3	125.15	170.685	159.195	22.7	112.06	9.268	31.958	9.836	El Chayal	prismatic blade fragment	Boca Chinikihá
B252-S985	1240.05	576.942	10195.8	83.396	161.611	154.446	22.497	109.765	8.42	31.107	16.51	El Chayal	prismatic blade fragment	Boca Chinikihá
B252-S986	1558.93	643.684	12230.2	96.441	162.755	156.311	17.916	110.363	8.561	32.284	11.551	El Chayal	prismatic blade fragment	Boca Chinikihá
B252-S987	1438.53	639.869	10850.6	92.484	170.967	160.872	25.562	114.528	13.97	31.556	10.754	El Chayal	prismatic blade fragment	Boca Chinikihá
B252-S988	1653.78	603.62	10364.1	100.37	162.862	156.852	19.237	108.301	12.26	28.633	10.714	El Chayal	reduction flake	Boca Chinikihá
B252-S989	1433.64	548.637	9682.35	89.865	142.838	140.401	20.259	101.37	12.492	28.202	7.646	El Chayal	prismatic blade fragment	Boca Chinikihá
B252-S990	1200.63	537.737	9660.58	93.146	147.891	144.327	19.585	100.862	8.942	28.104	8.923	El Chayal	prismatic blade fragment	Boca Chinikihá
B252-S991	1346.2	635.16	10557	116.017	158.989	157.441	20.76	107.806	7.316	28.421	9.943	El Chayal	prismatic blade fragment	Boca Chinikihá
B253-S992	1406.92	546.742	9854.58	90.832	148.197	144.964	19.124	126.173	8.905	28.449	9.708	El Chayal	prismatic blade fragment	Chinikihá
B253-S993	1760.42	633.875	10734.4	106.93	162.595	155.316	22.467	105.102	10.836	31.705	7.4	El Chayal	prismatic blade fragment	Chinikihá
B253-S994	1279.04	579.352	10113.9	85.146	159.909	155.669	21.501	108.038	9.248	29.855	8.002	El Chayal	prismatic blade fragment	Chinikihá
B253-S995	1200.66	541.605	9603.87	65.344	151.802	151.573	21.027	106.676	6.092	25.911	9.279	El Chayal	prismatic blade fragment	Chinikihá
B253-S996	1359.23	596.35	10225.5	70.022	156.55	152.772	23.171	106.36	16.89	30.474	17.155	El Chayal	prismatic blade fragment	Chinikihá
B253-S997	1671.3	426.873	12197.6	61.314	103.524	152.033	18.431	158.31	10.381	20.536	7.627	Ixtepeque	prismatic blade fragment	Chinikihá
B254-S1000	1338.41	607.552	10235.4	104.89	162.382	158.589	23.382	106.46	11.232	30.384	12.062	El Chayal	prismatic blade fragment	Boca Chinikihá
B254-S1001	1318.78	606.098	10334.7	98.895	166.612	156.621	21.309	110.248	10.2	31.68	9.099	El Chayal	prismatic blade fragment	Boca Chinikihá
B254-S1002	1225.95	576.967	10089.3	85.47	160.625	149.731	23.559	108.182	10.053	30.284	8.206	El Chayal	prismatic blade fragment	Boca Chinikihá
B254-S1003	1470.3	685.911	11029.1	97.13	172.933	165.67	22.616	107.935	12.528	32.267	13.685	El Chayal	prismatic blade fragment	Boca Chinikihá
B254-S1004	1309.88	600.757	10140.5	92.587	157.315	154.977	21.023	109.97	11.563	29.251	6.447	El Chayal	prismatic blade fragment	Boca Chinikihá
B254-S1005	1211.33	536.935	9373.72	84.514	147.027	145.394	19.876	104.089	14.023	29.326	14.143	El Chayal	prismatic blade fragment	Boca Chinikihá
B254-S1006	1266.01	564.959	10188.1	103.472	155.899	152.102	20.457	111.193	11.822	30.971	16.994	El Chayal	prismatic blade fragment	Boca Chinikihá
B254-S998	1262.24	619.081	10490.2	81.431	161.062	160.403	23.064	111.61	9.105	29.464	12.892	El Chayal	prismatic blade fragment	Boca Chinikihá
B254-S999	1303.77	613.081	10414.2	82.342	172.659	163.285	21.637	113.981	13.648	31.755	7.606	El Chayal	prismatic blade fragment	Boca Chinikihá
B255-S1007	1336	640	10547	63.2	165.4	156.6	19.4	111.4	13.3	29.1	19.1	El Chayal	reduction flake	Boca Chinikihá
B255-S1008	1192	585	9925	61.8	159.1	157.1	22.8	112.6	11.3	29.5	5.9	El Chayal	reduction flake	Boca Chinikihá
B255-S1009	1244	570	10551	85.2	154.6	151.8	19.5	110.1	10.9	30.3	10.3	El Chayal	prismatic blade fragment	Boca Chinikihá
B255-S1010	1299	544	9957	80.6	155.2	146.7	17.8	104.7	11.3	27.1	15.5	El Chayal	prismatic blade fragment	Boca Chinikihá
B255-S1011	1269	603	10371	94.5	163.1	157.9	22.9	110.2	6.1	29.5	9.1	El Chayal	prismatic blade fragment	Boca Chinikihá
B255-S1012	1448	588	10116	85.5	152	150.3	23	108.2	10.1	28.1	10	El Chayal	reduction flake	Boca Chinikihá
B255-S1013	1420	635	10782	116.5	169.6	158.7	20.1	111.2	10.4	34.1	2	El Chayal	reduction flake	Boca Chinikihá
B256-S1014	1230	573	10079	79.8	159.3	154.7	18	112.8	12.6	30	9.1	El Chayal	reduction flake	Boca Chinikihá
B256-S1015	1057	458.8	8965	93.4	134.8	131.9	19.6	100.1	8	27.3	5.9	El Chayal	prismatic blade fragment	Boca Chinikihá
B256-S1016	1189	509.5	9256	75.3	140.6	141.2	20.8	107.5	9.2	28.7	11.7	El Chayal	prismatic blade fragment	Boca Chinikihá
B256-S1017	1324	564	9864	96.2	152.6	148.8	21.8	106.1	7.6	29	13.8	El Chayal	prismatic blade fragment	Boca Chinikihá
B256-S1018	1346	597	10310	90.2	163.1	154.4	21.7	112.4	10.1	31.9	12.2	El Chayal	reduction flake	Boca Chinikihá
B256-S1019	1431	577	10506	106.3	153.9	151.1	21.2	104.4	8.4	28	11.5	El Chayal	reduction flake	Boca Chinikihá
B256-S1020	1338	624	10436	88	165.6	160.4	22.3	114.6	13.4	29.2	14	El Chayal	prismatic blade fragment	Boca Chinikihá
B257-S1021	1561	602	10263	83.7	147.4	148.2	21.2	106.5	12.4	28.6	12.5	El Chayal	prismatic blade fragment	Chinikihá
B257-S1022	1130	491	9434	63.1	147.5	141.7	17.8	104.2	6.4	27	8.7	El Chayal	prismatic blade fragment	Chinikihá
B257-S1023	1194	524	9701	64.2	156.9	149.8	19.8	111.8	6.2	26.7	7.4	El Chayal	prismatic blade fragment	Chinikihá
B257-S1024	1305	633	10544	93.4	168	162.1	21.4	114.7	12	30.6	13.1	El Chayal	prismatic blade fragment	Chinikihá
B257-S1025	1254	584	9890	76.1	156	159.5	20.1	111.1	11.1	31.1	9.9	El Chayal	prismatic blade fragment	Chinikihá
B257-S1026	1288.69	632.839	10521.1	94.694	169.44	165.991	21.535	115.492	11.839	31.419	7.213	El Chayal	prismatic blade fragment	Chinikihá
B257A-S1079	1214	556	9999	70.6	151.5	151.5	21.5	103.9	9.6	27.8	12.5	El Chayal	reduction flake	Boca Chinikihá
B257A-S1080	1192	571	9980	72.9	154.8	153.3	20	109.6	13.8	28.4	17.1	El Chayal	prismatic blade fragment	Boca Chinikihá
B257A-S1081	1261	549	9747	70.4	152.3	150.6	18.7	108.8	12.1	29.4	7.5	El Chayal	prismatic blade fragment	Boca Chinikihá
B258-S1027	1270.08	533.945	9775.85	73.323	151.316	150.328	20.652	106.985	10.635	27.572	11.665	El Chayal	prismatic blade fragment	Chinikihá
B258-S1028	1176.87	539.629	9543.98	74.273	150.097	150.021	21.107	107.563	6.687	26.168	12.899	El Chayal	prismatic blade fragment	Chinikihá
B258-S1029	1227.18	538.178	9725.33	70.468	154.492	154.08	18.662	112.87	9.345	26.114	10.734	El Chayal	prismatic blade fragment	Chinikihá
B258-S1030	1213.12	559.866	9766.54	76.404	157.403	152.543	20.101	109.524	8.486	27.996	14.497	El Chayal	prismatic blade fragment	Chinikihá
B258A-S1082	1280	602	10311	92.3	165.7	159.9	22.6	115.2	8.8	28.6	4.9	El Chayal	prismatic blade fragment	Chinikihá
B259-S1031	1291.4	620.384	10441.8	89.568	165.485	159.518	22.828	110.942	9.946	31.371	15.991	El Chayal	prismatic blade fragment	Boca Chinikihá
B259-S1032	1363.31	555.998	9812.83	80.844	151.75	146.224	17.609	104.86	11.23	31.006	12.284	El Chayal	prismatic blade fragment	Boca Chinikihá
B259-S1033	1229.74	558.541	9644.73	73.931	152.91	150.294	22.592	107.517	8.834	27.226	9.376	El Chayal	prismatic blade fragment	Boca Chinikihá
B259-S1034	1458.94	588.279	10733.9	82.155	157.167	157.964	21.191	114.165	10.878	30.344	9.966	El Chayal	prismatic blade fragment	Boca Chinikihá
B259-S1035	1249.44	574.454	10063.3	77.438	158.101	155.571	20.159	110.078	6.33	28.939	6.893	El Chayal	prismatic blade fragment	Boca Chinikihá
B259-S1036	1672.57	560.475	10064.5	109.588	155.203	150.65	19.816	106.749	10.581	28.694	19.247	El Chayal	prismatic blade fragment	Boca Chinikihá
B259-S1037	1230.37	581.357	10050.7	94.481	159.341	153.756	21.534	109.285	11.143	29.382	13.289	El Chayal	prismatic blade fragment	Boca Chinikihá
B259-S1038	1174.45	545.266	9516.52	58.384	146.908	143.537	18.769	105.403	8.901	29.663	14.409	El Chayal	reduction flake	Boca Chinikihá
B259A-S1083	1208.52	528.443	9562.67	61.553	146.525	145.481	19.11	105.408	11.257	27.63	13.662	El Chayal	prismatic blade fragment	Boca Chinikihá
B259A-S1084	1258.54	558.73	10114.6	105.628	159.158	154.674	21.518	106.114	9.554	29.194	12.088	El Chayal	prismatic blade fragment	Boca Chinikihá
B259A-S1085	1153.09	527.647	9504.39	77.388	146.242	146.65	19.144	105.1	8.804	28.553	10.909	El Chayal	prismatic blade fragment	Boca Chinikihá
B259A-S1086	1218.38	573.965	9762.75	78.626	156.38	151.254	19.392	111.868	8.55	29.385	12.252	El Chayal	prismatic blade fragment	Boca Chinikihá
B259A-S1087	1301.54	599.229	10306.8	89.066	167.554	158.533	21.928	112.034	8.727	30.622	13.667	El Chayal	prismatic blade fragment	Boca Chinikihá
B259A-S1088	1219.34	557.76	9884.42	90.796	155.735	149.786	20.885	108.608	11.728	28.36	5.414	El Chayal	prismatic blade fragment	Boca Chinikihá
B259A-S1089	1078.36	462.252	9192.39	96.334	130.013	129.986	18.959	99.59	7.13	26.416	9.853	El Chayal	reduction flake	Boca Chinikihá
B26-S82	1301.98	569.253	9736.29	63.697	151.621	149.13	21.896	107.391	7.908	28.642	14.931	El Chayal	prismatic blade fragment	Chinikihá
B26-S83	1310.84	595.509	9979.27	62.405	155.714	154.214	21.53	106.818	8.434	28.558	17.546	El Chayal	prismatic blade fragment	Chinikihá
B26-S84	1428.33	563.824	9636.98	72.474	149.602	145.756	20.989	105.261	10.481	28.499	17.527	El Chayal	prismatic blade fragment	Chinikihá
B260-S1039	1271.44	606.318	10344.4	71.412	164.762	158.758	19.092	113.003	9.756	31.348	11.143	El Chayal	prismatic blade fragment	Boca Chinikihá
B260-S1040	1313.03	591.321	9956.96	70.508	153.518	153.159	20.823	107.605	8.857	29.103	9.021	El Chayal	prismatic blade fragment	Boca Chinikihá
B260-S1041	1271.57	598.994	10315.8	78.941	164.05	155.7	18.826	113.788	15.349	29.675	9.586	El Chayal	prismatic blade fragment	Boca Chinikihá
B260-S1042	1225.65	568.118	9989.35	84.466	155.255	149.929	22.218	107.507	9.267	29.01	9.962	El Chayal	prismatic blade fragment	Boca Chinikihá
B260-S1043	1199.12	575.672	10065.7	87.599	157.808	156.326	22.158	114.109	11.713	28.992	8.639	El Chayal	prismatic blade fragment	Boca Chinikihá
B260-S1044	1353.64	640.118	10520	81.511	161.419	159.187	22.315	111.603	7.671	30.025	12.336	El Chayal	reduction flake	Boca Chinikihá
B260-S1045	1613	610	10303	102.6	156.8	145.6	19.4	108.3	9.6	29.2	14.2	El Chayal	reduction flake	Boca Chinikihá
B260-S1046	1273	609	10286	91.8	153.9	148.1	22.6	112	7.4	27.2	7.7	El Chayal	prismatic blade fragment	Boca Chinikihá
B260-S1047	1203	536	9269	105.8	142.8	140.7	20.6	105.9	11.8	27.7	12.2	El Chayal	prismatic blade fragment	Boca Chinikihá
B260A-S1090	1302.85	560.688	9968.63	77.994	153.567	149.413	20.041	102.999	7.496	28.904	12.117	El Chayal	prismatic blade fragment	Boca Chinikihá
B260A-S1091	1185.07	516.837	9605.73	89.487	154.133	149.132	21.128	106.751	13.647	29.778	12.491	El Chayal	prismatic blade fragment	Boca Chinikihá
B260A-S1092	1186.27	520.506	9589.08	90.792	140.946	138.705	20.207	101.044	9.766	26.52	10.88	El Chayal	prismatic blade fragment	Boca Chinikihá
B260A-S1093	1355.83	596.292	10421.7	107.897	159.45	155.61	20.178	107.608	8.914	29.746	10.696	El Chayal	prismatic blade fragment	Boca Chinikihá
B261-S1048	1406	617	10322	78.3	157.4	152.3	23.9	107.1	13	29.8	14.6	El Chayal	prismatic blade fragment	Boca Chinikihá
B261-S1049	1412	555	9972	76.8	153.3	147.7	21.2	110.2	10	28.2	16.6	El Chayal	prismatic blade fragment	Boca Chinikihá
B261-S1050	1433	562	9865	95.7	149.9	145	21.7	106.8	11	28.4	10.8	El Chayal	prismatic blade fragment	Boca Chinikihá
B261-S1051	1280	507	9421	80.8	146.1	145.1	18.6	107.3	9	28.6	13.6	El Chayal	reduction flake	Boca Chinikihá
B261-S1052	1524	625	10390	116.3	155.5	153.5	17.8	105.4	10.5	29.3	9.3	El Chayal	prismatic blade fragment	Boca Chinikihá
B261-S1053	1215	581	10054	85.5	163.3	159.8	21.6	113.2	9.2	29.9	13.5	El Chayal	prismatic blade fragment	Boca Chinikihá
B261-S1054	1240	645	10479	93.3	165.2	162.3	23.7	113.8	9.7	32.1	12.8	El Chayal	prismatic blade fragment	Boca Chinikihá
B261-S1055	1195	562	9868	77.2	154.7	150.9	22.1	109	10.3	29.8	13.4	El Chayal	reduction flake	Boca Chinikihá
B261-S1056	1243	532	9709	82.3	154.3	146.7	20.1	110.7	8.7	26.7	12.9	El Chayal	prismatic blade fragment	Boca Chinikihá
B261-S1057	1573	596	10290	131.8	157.2	148.6	17.9	102.2	11.9	29.8	12.8	El Chayal	prismatic blade fragment	Boca Chinikihá
B261-S1058	1264	557	9861	97.3	151.7	148.4	20.4	107.1	14.5	30	6.5	El Chayal	prismatic blade fragment	Boca Chinikihá
B261-S1059	1310	624	10715	129.5	164.5	159.4	22.2	111	7.7	32.3	11.3	El Chayal	prismatic blade fragment	Boca Chinikihá
B261-S1060	1338	575	10197	97.2	161.6	151.4	21.6	110.9	9.9	29.9	16.8	El Chayal	prismatic blade fragment	Boca Chinikihá
B261-S1061	1317	525	9807	91	146.6	143.8	21.6	106.8	8	27.4	6.7	El Chayal	prismatic blade fragment	Boca Chinikihá
B261-S1062	1668	608	10408	114.6	157.4	151.1	18.7	106.2	11	32.3	13.9	El Chayal	prismatic blade fragment	Boca Chinikihá
B261-S1063	1588	586	10264	107.4	155.7	145.4	15.7	105.6	13.5	28.1	12.8	El Chayal	prismatic blade fragment	Boca Chinikihá
B261-S1064	1190	440.3	8633	112.8	125.3	123.1	21	94.9	9.4	24.8	11	El Chayal	prismatic blade fragment	Boca Chinikihá
B261-S1065	1380	606	10247	126.9	158.4	157.4	18.4	103.9	9.1	29.3	9.6	El Chayal	prismatic blade fragment	Boca Chinikihá
B261-S1066	1255	598	10092	127.1	160.2	146.9	16.4	107.1	10	27.6	9.7	El Chayal	prismatic blade fragment	Boca Chinikihá
B261A-S1094	1417.81	624.155	10256.8	75.864	157.833	154.461	21.263	109.426	12.965	30.014	12.383	El Chayal	prismatic blade fragment	Chinikihá
B261A-S1095	1411.89	583.969	10047.4	72.049	151.381	151.243	21.367	104.415	11.132	30.161	7.79	El Chayal	prismatic blade fragment	Chinikihá
B262-S1067	1629	623	10587	112.7	165	157	23.6	108.1	7.8	31.4	10.8	El Chayal	prismatic blade fragment	Boca Chinikihá
B262-S1068	1206	565	9652	102.9	146.7	150.2	18.6	102.6	10.4	25.9	10.7	El Chayal	reduction flake	Boca Chinikihá
B262A-S1096	1269.88	582.268	9987.83	57.804	155.248	150.787	19.811	112.403	8.761	28.952	14.769	El Chayal	prismatic blade fragment	Chinikihá
B263-S1069	1257	584	9939	89.2	157.3	158.3	20.4	108.2	11.8	31.1	11.4	El Chayal	prismatic blade fragment	Chinikihá
B263A-S1097	1160.38	468.341	9728.55	57.67	114.939	178.366	16.644	106.191	8.148	24.799	11.039	Jilotepeque	prismatic blade fragment	Boca Chinikihá
B264-S1070	1334	583	10179	75.4	163.4	147.9	22.2	107.1	9.2	30.4	14.7	El Chayal	prismatic blade fragment	Boca Chinikihá
B264-S1071	1569	568	9948	99.4	151.6	146.3	16.1	101.1	9.8	29.3	14.2	El Chayal	prismatic blade fragment	Boca Chinikihá
B264-S1072	1159	555	9967	78.1	157.5	151	20	108.3	10.5	29.6	11.5	El Chayal	prismatic blade fragment	Boca Chinikihá
B264A-S1098	1085.13	475.414	9036.82	74.093	138.19	138.557	18.185	101.189	10.936	25.981	6.581	El Chayal	prismatic blade fragment	Chinikihá
B265-S1073	1203	518	9676	56	145.9	144.4	20.7	109.7	5.2	28.4	5.8	El Chayal	exhausted polyhedral core fragment	Boca Chinikihá
B265-S1074	1533	605	10505	88.4	161.2	156.6	20.7	109.2	6.7	32.9	17.3	El Chayal	exhausted polyhedral core fragment	Boca Chinikihá
B265-S1075	1244	584	9847	87.2	154.5	146	19.7	106.6	9.6	29.2	12.6	El Chayal	exhausted polyhedral core fragment	Boca Chinikihá
B265-S1076	1438	614	10327	79.5	159.4	152.2	18.7	18.6	10.1	29.5	10.6	El Chayal	exhausted polyhedral core fragment	Boca Chinikihá
B265-S1077	1232	541	9717	83.2	158	151.9	17.5	108.1	12.9	28.1	9.7	El Chayal	reduction flake	Boca Chinikihá
B265-S1078	1508	538	9755	112	149	141	18.6	102.9	10.5	28.9	6.3	El Chayal	reduction flake	Boca Chinikihá
B265A-S1099	1237.15	580.482	9891.03	95.291	155.799	151.065	20.472	108.946	14.702	26.907	6.965	El Chayal	prismatic blade fragment	Chinikihá
B265A-S1100	1139.16	473.803	9217.91	70.685	138.992	136.891	18.203	105.205	11.12	28.306	10.173	El Chayal	prismatic blade fragment	Chinikihá
B265A-S1101	1392.34	584.642	9913.55	96.49	155.321	150.391	21.89	110.976	14.231	27.745	10.988	El Chayal	prismatic blade fragment	Chinikihá
B266-S1102	1278.3	523.366	9521.53	73.067	150.033	145.369	18.122	105.198	11.929	27.819	6.569	El Chayal	prismatic blade fragment	Chinikihá
B266-S1103	1217.61	554.723	9936.31	54.214	145.718	146.003	21.827	107.894	11.028	27.559	12.056	El Chayal	exhausted polyhedral core fragment	Chinikihá
B266-S1104	1296.88	584.398	9948	68.848	156.777	153.545	19.797	105.974	11.084	28.329	13.714	El Chayal	prismatic blade fragment	Chinikihá
B266-S1105	1390.15	612.783	10368.3	74.169	162.888	154.606	18.076	106.294	10.499	28.758	7.458	El Chayal	prismatic blade fragment	Chinikihá
B266-S1106	1192.18	550.159	9833.88	63.48	158.346	156.19	25.434	114.209	9.965	28.423	6.335	El Chayal	prismatic blade fragment	Chinikihá
B266-S1107	1266.11	592.541	10266	122.606	168.549	160.436	23.679	113.065	9.265	29.043	12.541	El Chayal	prismatic blade fragment	Chinikihá
B266-S1108	1283.73	573.964	9801.69	67.956	152.344	148.325	17.805	108.404	9.852	30.057	13.075	El Chayal	prismatic blade fragment	Chinikihá
B266-S1109	1216.36	579.085	9893.61	83.731	154.277	150.614	19.317	109.203	10.319	28.613	11.245	El Chayal	prismatic blade fragment	Chinikihá
B266-S1110	1166.5	540.758	9801.18	74.871	155.065	154.185	17.188	107.997	10.504	28.931	13.08	El Chayal	prismatic blade fragment	Chinikihá
B266-S1111	1218.77	563.968	9964.74	75.399	156.173	153.439	21.536	107.641	8.347	27.469	9.089	El Chayal	prismatic blade fragment	Chinikihá
B266-S1112	1090.43	446.005	8910.72	83.07	130.49	125.164	20.352	99.451	9.144	23.453	5.7	El Chayal	prismatic blade fragment	Chinikihá
B267-S1113	1344.27	590.028	10205	75.992	158.808	156.04	21.663	110.698	7.491	29.574	12.687	El Chayal	prismatic blade fragment	Chinikihá
B267-S1114	1226.04	584.852	10036.8	61.423	157.993	155.428	20.871	107.219	10.531	28.71	9.443	El Chayal	prismatic blade fragment	Chinikihá
B267-S1115	1261.94	585.856	10062.4	74.036	156.925	152.586	22.322	108.877	11.419	28.723	10.827	El Chayal	prismatic blade fragment	Chinikihá
B268-S1116	1232.49	552.74	9922.07	78.777	160.47	153.228	19.121	108.346	10.826	29.266	10.041	El Chayal	prismatic blade fragment	Chinikihá
B268-S1117	1451.86	567.255	9878.25	94.414	154.822	151.904	18.536	104.508	10.866	28.688	8.663	El Chayal	prismatic blade fragment	Chinikihá
B268-S1118	1315.55	549.838	9786.55	84.086	148.708	143.999	18.237	108.692	11.089	28.276	11.706	El Chayal	prismatic blade fragment	Chinikihá
B268-S1119	1220.34	563.56	10144.5	76.505	162.129	154.761	19.721	111.506	11.917	28.642	11.771	El Chayal	prismatic blade fragment	Chinikihá
B268-S1120	1345.21	574.557	10155.5	80.564	158.378	155.086	19.236	110.414	5.771	29.195	12.626	El Chayal	prismatic blade fragment	Chinikihá
B268-S1121	1247.6	552.284	9701.49	78.046	151.814	148.977	17.943	104.243	9.992	28.164	15.353	El Chayal	prismatic blade fragment	Chinikihá
B268-S1122	1223.54	578.314	10033.7	67.767	157.806	153.638	18.657	110.352	10.335	29.103	12.6	El Chayal	prismatic blade fragment	Chinikihá
B269-S1123	1178.41	552.734	9605.56	51.168	146.218	146.023	19.944	110.238	11.799	27.217	6.447	El Chayal	core reduction flake	Chinikihá
B269-S1124	1282.48	561.307	9819.98	74.709	147.967	147.452	20.233	101.066	7.97	29.438	7.798	El Chayal	prismatic blade fragment	Chinikihá
B269-S1125	1420.21	568.036	10193.8	74.728	156.31	153.037	19.558	111.188	10.134	28.83	8.977	El Chayal	prismatic blade fragment	Chinikihá
B269-S1126	1400.67	521.586	9677.32	98.045	145.414	146.328	18.332	105.057	14.705	29.079	14.864	El Chayal	prismatic blade fragment	Chinikihá
B27-S85	1270.82	597.032	9862.24	78.849	154.411	151.531	20.945	106.965	10.344	29.785	16.242	El Chayal	prismatic blade fragment	S2E12-536
B27-S86	1331.95	558.866	9806.93	108.089	149.167	150.844	20.68	97.02	11.23	30.615	25.408	El Chayal	prismatic blade fragment	S2E12-536
B27-S87	1445.33	554.758	9711.08	94.862	145.622	144.085	18.847	102.019	8.394	29.122	15.006	El Chayal	prismatic blade fragment	S2E12-536
B270-S1127	1360.02	610.467	10654.3	71.013	163.932	160.083	18.06	113.43	7.249	29.961	14.068	El Chayal	reduction flake	Chinikihá
B270-S1128	1310.96	545.342	9867.8	76.332	153.183	145.562	19.372	101.78	9.453	29.932	17.293	El Chayal	prismatic blade fragment	Chinikihá
B270-S1129	1219.54	558.038	9811.82	84.273	152.169	148.763	20.205	109.285	13.379	28.469	12.178	El Chayal	prismatic blade fragment	Chinikihá
B270-S1130	1389.43	564.904	10105.5	84.266	161.206	157.651	19.227	108.529	11.435	29.521	10.03	El Chayal	prismatic blade fragment	Chinikihá
B270-S1131	1502.09	572.627	10273.5	90.913	155.946	149.662	21.442	105.969	10.366	29.621	6.377	El Chayal	prismatic blade fragment	Chinikihá
B270-S1132	1344.4	562.577	9786.39	84.134	152.962	145.309	19.232	112.319	12.07	25.749	1.588	El Chayal	prismatic blade fragment	Chinikihá
B270-S1133	1319.57	577.709	10136.8	93.428	154.999	158.153	21.417	107.803	12.149	28.81	4.363	El Chayal	prismatic blade fragment	Chinikihá
B270-S1134	1315.85	582.215	10087.1	101.648	155.228	153.707	17.942	111.694	11.355	28.183	10.291	El Chayal	prismatic blade fragment	Chinikihá
B271-S1135	1262.79	574.335	10015.1	67.703	153.638	149.691	18.735	112.344	11.793	30.882	14.902	El Chayal	prismatic blade fragment	Chinikihá
B271-S1136	1342.21	557.057	9785.96	72.251	149.352	147.649	17.893	106.613	10.412	28.036	8.107	El Chayal	prismatic blade fragment	Chinikihá
B271-S1137	1222.12	562.564	9908.75	67.767	154.386	152.296	22.507	106.571	8.898	27.817	11.811	El Chayal	prismatic blade fragment	Chinikihá
B271-S1138	1365.45	616.365	10364.5	68.176	158.684	158.985	21.644	106.598	8.116	29.717	12.594	El Chayal	reduction flake	Chinikihá
B271-S1139	1461.97	606.241	10941.1	103.439	166.115	157.637	18.46	110.188	7.667	30.309	10.467	El Chayal	prismatic blade fragment	Chinikihá
B272-S1140	1381.53	596.703	10259.2	75.431	156.776	158.627	18.782	110.838	10.219	30.189	12.073	El Chayal	prismatic blade fragment	Boca Chinikihá
B272-S1141	1283.16	542.068	9777.44	72.724	154.262	150.38	22.884	106.864	9.874	28.995	8.256	El Chayal	prismatic blade fragment	Boca Chinikihá
B272-S1142	1427.92	686.252	11094.6	89.977	179.392	167.332	22.175	111.61	8.62	31.234	4.467	El Chayal	reduction flake	Boca Chinikihá
B272-S1143	1352.93	574.33	10250.5	80.656	163.92	158.254	19.768	109.562	11.389	29.726	9.083	El Chayal	prismatic blade fragment	Boca Chinikihá
B272-S1144	1406.73	598.556	10556	96.442	161.336	156.103	21.61	107.288	15.526	27.779	9.177	El Chayal	prismatic blade fragment	Boca Chinikihá
B272-S1145	1290.95	558.763	10086.7	106.456	160.486	157.607	18.437	106.745	12.28	27.535	10.91	El Chayal	prismatic blade fragment	Boca Chinikihá
B272-S1146	1730.46	615.528	10821	117.676	161.479	156.035	23.006	105.742	10.395	32.469	20.417	El Chayal	reduction flake	Boca Chinikihá
B273-S1147	1339.83	646.56	10408.2	85.843	162.83	158.244	20.222	112.413	8.982	32.017	12.141	El Chayal	prismatic blade fragment	Chinikihá
B273-S1148	1279.97	594.286	10140.2	64.057	160.823	155.293	17.336	110.932	13.264	27.551	4.267	El Chayal	prismatic blade fragment	Chinikihá
B273-S1149	1309.95	576.786	10113.8	79.566	156.919	159.25	21.911	106.278	10.243	29.628	12.129	El Chayal	prismatic blade fragment	Chinikihá
B274-S1150	1221.97	511.496	9493.9	69.708	147.074	143.931	19.099	107.685	9.078	27.105	11.251	El Chayal	prismatic blade fragment	Boca Chinikihá
B274-S1151	1470.93	644.501	10480.2	76.646	165.369	156.305	18.531	107.78	11.019	31.322	16.548	El Chayal	prismatic blade fragment	Boca Chinikihá
B274-S1152	1239.12	601.004	10138.5	77.102	155.441	156.218	22.958	107.026	12.739	27.084	2.488	El Chayal	prismatic blade fragment	Boca Chinikihá
B274-S1153	1264.62	614.983	10357.2	99.482	166.865	160.099	21.941	111.663	13.375	31.674	13.566	El Chayal	prismatic blade fragment	Boca Chinikihá
B274-S1154	1206.55	536.487	9610	89.788	153.565	148.591	17.317	103.818	10.917	27.514	11.803	El Chayal	prismatic blade fragment	Boca Chinikihá
B274-S1155	1481.96	693.316	11314.8	127.368	174.721	164.908	23.127	114.355	12.831	31.522	7.112	El Chayal	prismatic blade fragment	Boca Chinikihá
B275-S1156	1331.03	638.853	10593.4	68.844	170.981	164.889	19.099	109.233	11.63	31.537	13.199	El Chayal	prismatic blade fragment	Chinikihá
B275-S1157	1292.63	576.866	9961.17	72.705	156.94	153.004	19.199	106.54	9.172	29.214	11.849	El Chayal	prismatic blade fragment	Chinikihá
B275-S1158	1255.84	630.919	10681.2	110.857	170.188	163.054	20.723	111.567	11.417	31.346	16.116	El Chayal	prismatic blade fragment	Chinikihá
B276-S1159	1275.35	536.727	9785.2	69.759	154.393	150.489	22.476	109.833	12.148	28.049	10.85	El Chayal	reduction flake	Boca Chinikihá
B276-S1160	1403.03	696.555	11114.3	79.534	161.261	154.931	21.874	110.463	8.651	29.341	10.864	El Chayal	core reduction flake	Boca Chinikihá
B276-S1161	1253.3	579.149	10294.9	103.717	161.032	157.089	21.489	104.628	14.226	31.087	15.259	El Chayal	reduction flake	Boca Chinikihá
B276-S1162	1421.53	624.383	10806.9	103.018	172.328	164.218	19.096	111.508	9.046	31.028	9.746	El Chayal	reduction flake	Boca Chinikihá
B276-S1163	1321.31	534.349	10944.2	101.329	120.914	195.352	13.968	111.077	3.2	27.453	3.18	Jilotepeque	reduction flake	Boca Chinikihá
B276-S1164	1394.65	620.191	10699.3	100.937	164.083	159.347	19.821	111.977	9.799	32.064	10.472	El Chayal	reduction flake	Boca Chinikihá
B277-S1165	1387.28	596.987	9986.93	74.364	160.144	155.257	19.723	107.942	10.409	29.023	10.25	El Chayal	prismatic blade fragment	Chinikihá
B277-S1166	1244.26	548.887	9737.54	69.816	148.907	149.164	21.172	107.484	9.081	28.542	15.747	El Chayal	prismatic blade fragment	Chinikihá
B278-S1167	1183.87	549.471	9880.01	65.253	154.563	149.992	19.855	112.496	11.087	30.021	11.755	El Chayal	prismatic blade fragment	Chinikihá
B278-S1168	1225.74	572.915	10147.2	73.977	155.829	154.916	21.393	111.533	12.735	30.551	16.79	El Chayal	prismatic blade fragment	Chinikihá
B279-S1169	1320.34	556.076	10257.5	115.219	153.354	147.58	21.581	105.454	11.248	29.241	9.088	El Chayal	reduction flake	Boca Chinikihá
B279-S1170	1149.76	523.811	9729.2	72.333	150.851	150.42	18.825	105.853	8.645	27.955	10.046	El Chayal	prismatic blade fragment	Boca Chinikihá
B28-S88	1982.36	646.291	10352.9	90.686	158.623	159.529	21.793	110.045	9.052	33.907	15.185	El Chayal	prismatic blade fragment	Chinikihá
B28-S89	1391.75	616.652	10087.2	70.526	160.869	156.365	19.46	110.299	9.776	29.63	16.132	El Chayal	prismatic blade fragment	Chinikihá
B280-S1171	1436.87	608.121	10736	87.11	156.127	154.343	21.036	111.524	8.03	31.942	13.359	El Chayal	prismatic blade fragment	Boca Chinikihá
B280-S1172	1273.71	540.952	9778.33	106.344	150.329	145.398	18.112	108.064	11.283	29.884	11.364	El Chayal	reduction flake	Boca Chinikihá
B280-S1173	1304.83	612.601	10328.3	79.318	155.004	152.149	21.934	107.629	15.759	26.494	11.93	El Chayal	prismatic blade fragment	Boca Chinikihá
B280-S1174	1161.48	497.9	9640.04	61.756	138.776	129.538	19.876	101.399	6.395	23.562	11.623	El Chayal	reduction flake	Boca Chinikihá
B280-S1175	1327.16	641.629	10520.2	91.771	167.783	159.45	20.176	113.783	8.749	30.084	11.284	El Chayal	prismatic blade fragment	Boca Chinikihá
B280-S1176	1299.59	518.421	10447.1	99.376	128.123	196.305	16.27	107.066	7.574	25.486	6.83	Jilotepeque	prismatic blade fragment	Boca Chinikihá
B280-S1177	1313.07	576.685	10174.8	98.796	157.495	150.209	22.553	109.35	11.052	30.241	11.826	El Chayal	prismatic blade fragment	Boca Chinikihá
B281-S1178	1277.59	551.018	9808.22	67.22	151.444	148.568	21.894	107.778	10.371	29.919	9.05	El Chayal	prismatic blade fragment	Chinikihá
B281-S1179	1269.25	587.88	10231.5	79.458	161.872	161.33	23.231	110.545	9.965	31.47	8.727	El Chayal	prismatic blade fragment	Chinikihá
B281-S1180	1349.57	611.302	10327.6	86.535	165.147	161.813	20.909	108.857	10.549	30.596	10.386	El Chayal	prismatic blade fragment	Chinikihá
B281-S1181	1231.59	580.404	10157.4	88.852	163.765	158.106	22.16	113.636	12.659	29.634	7.34	El Chayal	prismatic blade fragment	Chinikihá
B282-S1182	1260.31	548.818	9758.48	73.332	155.966	152.888	22.268	108.56	12.023	30.873	12.873	El Chayal	prismatic blade fragment	Chinikihá
B282-S1183	1217	579.083	10007.6	71.199	160.053	152.56	24.925	109.495	11.695	28.468	8.65	El Chayal	prismatic blade fragment	Chinikihá
B283-S1184	1258.64	524.468	9943.21	63.69	152.805	148.797	17.661	110.088	6.17	29.537	10.885	El Chayal	prismatic blade fragment	S2E12-512
B283-S1185	1349.37	557.129	9977.46	76.018	147.702	140.494	21.946	106.965	10.003	28.134	13.714	El Chayal	prismatic blade fragment	S2E12-512
B283-S1186	1287.31	534.476	9844.51	77.275	156.98	152.233	20.087	106.622	8.968	28.613	5.206	El Chayal	prismatic blade fragment	S2E12-512
B283-S1187	1251.23	566.187	10091.5	83.86	157.905	153.332	21.568	109.787	8.175	31.206	7.969	El Chayal	prismatic blade fragment	S2E12-512
B283-S1188	1232.16	589.211	10014.3	80.435	156.861	152.793	19.167	110.89	10.645	29.097	10.592	El Chayal	prismatic blade fragment	S2E12-512
B283-S1189	1211.8	547.111	9868.32	85.013	158.872	154.235	22.905	104.89	12.375	30.169	9.348	El Chayal	prismatic blade fragment	S2E12-512
B283-S1190	1312.88	600.807	9934.68	76.335	157.387	152.272	20.047	110.195	10.196	27.704	14.266	El Chayal	prismatic blade fragment	S2E12-512
B283-S1191	1270.41	564.95	10010.3	95.711	156.631	152.755	20.824	105.777	9.121	27.761	8.881	El Chayal	prismatic blade fragment	S2E12-512
B283-S1192	1467.53	627.765	10683.1	104.316	164.482	156.954	21.608	110.387	7.645	32.337	13.395	El Chayal	reduction flake	S2E12-512
B283-S1193	1223	577.509	9899.97	92.625	156.873	153.372	22.149	109.73	12.342	30.239	10.472	El Chayal	prismatic blade fragment	S2E12-512
B284-S1194	1180.47	589.233	9993.12	76.24	156.85	154.648	20.351	109.371	10.515	29.18	13.311	El Chayal	prismatic blade fragment	Chinikihá
B284-S1195	1326.85	626.973	10447.7	82.652	162.768	160.004	25.97	112.048	11.191	30.847	9.479	El Chayal	prismatic blade fragment	Chinikihá
B284-S1196	1282.09	550.703	9860.38	69.208	154.563	151.538	20.802	110.509	7.447	30.09	12.664	El Chayal	prismatic blade fragment	Chinikihá
B285-S1197	1228.87	576.595	9773	63.212	155.75	146.647	16.551	104.393	11.635	29.4	10.337	El Chayal	prismatic blade fragment	Chinikihá
B285-S1198	1240.88	571.413	9950.7	73.794	158.718	150.404	18.058	108.132	10.718	28.659	7.471	El Chayal	prismatic blade fragment	Chinikihá
B285-S1199	1391.86	615.772	10396.5	89.166	166.449	155.794	19.462	111.462	5.287	29.049	4.923	El Chayal	prismatic blade fragment	Chinikihá
B285-S1200	1309.66	619.713	10442.8	96.326	168.377	164.555	19.588	114.914	9.975	30.437	11.593	El Chayal	prismatic blade fragment	Chinikihá
B285-S1201	1304.68	604.46	10217.8	81.286	160.497	163.193	20.947	108.844	10.359	30.651	6.226	El Chayal	prismatic blade fragment	Chinikihá
B285-S1202	1240.04	596.858	10187.7	100.996	167.643	160.428	20.74	114.218	10.462	32.839	11.622	El Chayal	prismatic blade fragment	Chinikihá
B286-S1203	1151.35	520.484	9440.27	59.454	149.39	145.821	19.596	104.755	10.749	26.552	10.795	El Chayal	reduction flake	Chinikihá
B286-S1204	1361.56	674.4	10817	113.235	167.97	159.859	22.84	109.008	9.415	32.258	7.91	El Chayal	prismatic blade fragment	Chinikihá
B286-S1205	1104.82	511.997	9412.3	80.06	147.965	142.627	19.831	107.623	8.837	28.997	6.921	El Chayal	reduction flake	Chinikihá
B286-S1206	1234.08	585.466	10048.4	100.231	160.67	155.52	22.116	109.116	9.361	27.899	12.916	El Chayal	prismatic blade fragment	Chinikihá
B286-S1207	1240.44	605.368	10353.6	90.489	161.582	155.821	18.646	106.758	12.142	28.831	7.164	El Chayal	prismatic blade fragment	Chinikihá
B286-S1208	1271.98	567.879	9989.88	92.37	156.872	153.162	18.501	110.101	11.084	28.758	6.214	El Chayal	prismatic blade fragment	Chinikihá
B287-S1209	1164.95	541.819	9650.4	91.48	148.371	147.335	20.445	103.043	9.186	27.466	12.077	El Chayal	reduction flake	Boca Chinikihá
B287-S1210	1277.07	558.387	10054.1	83.68	154.903	152.87	18.49	110.606	8.507	30.308	14.824	El Chayal	reduction flake	Boca Chinikihá
B287-S1211	1336.51	663.162	10933.6	93.692	158.755	154.985	25.711	112.331	10.517	30.505	7.974	El Chayal	reduction flake	Boca Chinikihá
B287-S1212	1404.07	581.795	9852.98	110.454	154.908	152.391	19.67	106.027	10.258	30.237	10.77	El Chayal	prismatic blade fragment	Boca Chinikihá
B287-S1213	1510.51	611.795	10230.6	123.422	159.047	151.232	22.812	104.508	11.827	30.05	14.054	El Chayal	reduction flake	Boca Chinikihá
B287-S1214	1465.37	622.915	10681.3	124.303	165.385	155.688	19.638	108.938	5.614	30.668	12.581	El Chayal	prismatic blade fragment	Boca Chinikihá
B287-S1215	1415.86	612.222	10402.4	107.015	158.396	153.816	19.996	105.798	12.297	30.57	14.854	El Chayal	prismatic blade fragment	Boca Chinikihá
B288-S1216	1313.54	562.785	10232.4	79.53	160.896	155.267	19.948	111.719	8.415	29.063	12.328	El Chayal	prismatic blade fragment	Boca Chinikihá
B288-S1217	1229.33	537.316	9730.86	72.298	152.594	149.338	21.268	106.903	11.23	25.141	6.382	El Chayal	prismatic blade fragment	Boca Chinikihá
B288-S1218	1313.9	554.226	10310.6	72.494	150.184	149.619	20.202	108.517	7.718	27.89	8.108	El Chayal	prismatic blade fragment	Boca Chinikihá
B289-S1219	1235.03	539.755	9658.85	64.735	149.672	142.132	20.696	104.271	9.608	27.355	12.03	El Chayal	prismatic blade fragment	Chinikihá
B289-S1220	1384.55	608.81	10442	74.727	161.071	159.868	15.621	110.797	7.992	29.488	16.464	El Chayal	prismatic blade fragment	Chinikihá
B289-S1221	1299.78	541.7	9942.56	71.084	161.169	157.015	18.868	108.531	9.689	29.309	13.824	El Chayal	prismatic blade fragment	Chinikihá
B289-S1222	1242.41	535.168	9820.85	83.437	144.121	143.25	18.626	107.277	10.188	25.785	6.793	El Chayal	prismatic blade fragment	Chinikihá
B289-S1223	1307.22	628.288	10742.5	87.816	173.094	164.441	20.496	111.565	10.844	31.635	13.6	El Chayal	prismatic blade fragment	Chinikihá
B289-S1224	1312.11	562.955	10151.5	95.145	156.814	155.569	21.711	109.612	9.948	26.702	7.847	El Chayal	prismatic blade fragment	Chinikihá
B29-S90	1633.78	727.446	11477.6	86.212	178.354	173.441	19.996	118.158	11.195	35.959	14.415	El Chayal	prismatic blade fragment	Chinikihá
B29-S91	1345.3	579.207	9940.54	71.339	154.865	154.237	18.864	107.225	8.339	28.79	11.229	El Chayal	prismatic blade fragment	Chinikihá
B29-S92	1290.57	535.54	9559.88	68.65	149.201	142.635	17.622	104.628	7.421	26.527	13.649	El Chayal	prismatic blade fragment	Chinikihá
B290-S1225	1478.86	653.412	10897.3	73.552	167.961	162.957	19.445	114.145	12.587	32.831	7.71	El Chayal	prismatic blade fragment	Chinikihá
B290-S1226	1218.58	538.836	9754.38	91.021	155.479	150.635	18.31	106.289	7.08	29.529	13.672	El Chayal	prismatic blade fragment	Chinikihá
B290-S1227	1277.7	590.311	10203.2	91.718	163.183	158.183	23.192	111.65	12.058	30.614	10.289	El Chayal	prismatic blade fragment	Chinikihá
B290-S1228	1235.63	576.088	10201.1	145.322	160.094	153.629	18.99	108.488	9.141	31.15	10.242	El Chayal	prismatic blade fragment	Chinikihá
B290-S1229	1318.72	511.432	9472	91.69	147.265	138.549	18.476	103.098	8.486	27.102	13.509	El Chayal	prismatic blade fragment	Chinikihá
B290-S1230	1333.08	649.822	10690.4	93.676	169.005	164.635	22.563	123.184	13.758	32.412	15.873	El Chayal	prismatic blade fragment	Chinikihá
B290-S1231	1265.47	579.883	10133.9	86.242	156.893	155.51	19.484	109.062	10.068	29.858	12.947	El Chayal	prismatic blade fragment	Chinikihá
B290-S1232	1252.44	594.373	10355.9	94.43	156.481	153.314	22.529	112.154	11.42	30.527	10.03	El Chayal	prismatic blade fragment	Chinikihá
B291-S1233	1196.86	548.894	9693	71.345	164.764	149.646	20.588	105.631	11.506	27.272	10.658	El Chayal	prismatic blade fragment	Chinikihá
B291-S1234	1234.87	586.364	9915.3	78.084	159.582	157.609	22.543	109.389	7.122	30.647	10.566	El Chayal	prismatic blade fragment	Chinikihá
B292-S1235	1278.88	542.264	9679.23	76.494	149.379	146.804	19.12	103.264	9.093	26.959	9.373	El Chayal	prismatic blade fragment	Chinikihá
B292-S1236	1333.08	593.722	10184.5	79.488	152.406	153.259	20.271	106.02	8.355	29.057	15.118	El Chayal	prismatic blade fragment	Chinikihá
B292-S1237	1193.06	576.581	9985.48	104.795	154.911	157.806	20.337	108.826	10.828	28.689	11.358	El Chayal	prismatic blade fragment	Chinikihá
B292-S1238	1277.89	575.715	10092.5	89.884	165.689	152.966	19.393	109.469	11.279	30.43	12.063	El Chayal	prismatic blade fragment	Chinikihá
B292-S1245	1307.59	610.541	10403.1	102.034	164.266	158.434	21.712	110.936	11.708	30.855	16.151	El Chayal	prismatic blade fragment	Chinikihá
B293-S1239	1260.89	594.46	9995.19	76.845	156.334	152.971	18.674	106.02	15.699	27.748	10.678	El Chayal	prismatic blade fragment	Chinikihá
B293-S1240	1282.58	547.026	9864.72	74.282	156.902	154.214	19.657	107.674	10.525	29.666	12.084	El Chayal	prismatic blade fragment	Chinikihá
B293-S1241	1403.31	584.488	10023.9	91.064	158.279	155.811	18.797	105.687	11.097	30.045	9.349	El Chayal	prismatic blade fragment	Chinikihá
B294-S1242	1349.27	606.812	10019.2	77.523	157.102	148.716	20.166	109.515	10.642	29.358	9.682	El Chayal	prismatic blade fragment	Chinikihá
B294-S1243	1248.93	572.827	10024.6	90.502	157.583	156.629	18.216	107.668	6.835	29.142	9.014	El Chayal	prismatic blade fragment	Chinikihá
B294-S1244	1215.46	565.171	9916.92	78.828	157.628	153.167	21.017	111.667	6.204	30.579	10.924	El Chayal	prismatic blade fragment	Chinikihá
B295-S1246	1400.77	528.727	10026.2	78.284	162.19	143.214	17.527	106.701	11.057	28.066	19.055	El Chayal	prismatic blade fragment	Chinikihá
B295-S1247	1281.78	596.515	10136.3	79.292	162.355	156.033	19.549	109.731	12.688	30.411	12.359	El Chayal	prismatic blade fragment	Chinikihá
B295-S1248	1237.02	591.615	9979.18	81.414	158.502	157.852	24.365	110.817	11.506	29.028	8.474	El Chayal	prismatic blade fragment	Chinikihá
B295-S1249	1275.79	594.414	10281.4	87.899	162.536	159.044	24.654	111.871	12.551	30.593	9.354	El Chayal	prismatic blade fragment	Chinikihá
B296-S1250	1078.45	492.548	9108.31	73.806	139.801	136.728	20.723	102.971	10.731	24.942	5.054	El Chayal	prismatic blade fragment	Chinikihá
B296-S1251	1296.02	538.753	9699.31	80.433	157.797	149.878	20.286	108.456	9.852	28.504	8.273	El Chayal	prismatic blade fragment	Chinikihá
B297-S1252	1194.71	528.906	9784.72	59.222	155.837	148.902	23.8	112.063	9.737	29.212	9.991	El Chayal	prismatic blade fragment	Chinikihá
B298-S1253	1208.05	559.192	9871.91	59.388	153.761	153.933	25.804	106.562	10.169	27.587	10.408	El Chayal	prismatic blade fragment	Chinikihá
B299-S1254	1249.57	547.361	9967.52	66.199	150.84	151.911	15.898	103.4	9.017	28.531	13.867	El Chayal	prismatic blade fragment	Boca Chinikihá
B299-S1255	1231.96	573.792	10177.5	100.211	159.61	153.031	20.639	107.516	11.435	28.832	16.211	El Chayal	prismatic blade fragment	Boca Chinikihá
B299-S1256	1282.05	570.625	10104.4	78.623	155.617	154.124	21.364	108.264	9.627	29.183	5.566	El Chayal	prismatic blade fragment	Boca Chinikihá
B299-S1257	1335.36	604.23	10671.4	95.089	168.032	160.24	21.29	109.056	9.795	31.559	10.43	El Chayal	prismatic blade fragment	Boca Chinikihá
B299-S1258	1552.25	645.283	10731.3	100.513	167.981	157.537	26.639	106.03	9.6	32.52	14.249	El Chayal	reduction flake	Boca Chinikihá
B299-S1259	1284.38	624.35	10656.2	87.868	164.776	156.827	19.591	112.316	14.656	30.47	13.089	El Chayal	prismatic blade fragment	Boca Chinikihá
B299-S1260	1414.23	540.614	9786.68	96.217	151.446	145.26	20.145	104.188	9.421	29.034	9.646	El Chayal	prismatic blade fragment	Boca Chinikihá
B3-S23	1433.98	624.172	10275.1	98.387	162.74	160.814	17.384	106.576	11.233	30.582	14.739	El Chayal	prismatic blade fragment	Chinikihá
B3-S24	1459.17	501.611	10528	81.888	122.091	199.976	15.65	113.331	5.784	24.967	10.322	Jilotepeque	prismatic blade fragment	Chinikihá
B3-S25	1401.88	588.915	9780.48	88.221	149.614	146.613	21.11	104.13	6.145	30.042	13.37	El Chayal	prismatic blade fragment	Chinikihá
B3-S26	1374.87	556.606	9741.29	75.791	150.215	154.814	22.026	107.982	11.172	29.728	17.509	El Chayal	prismatic blade fragment	Chinikihá
B3-S27	1327.84	552.98	9587.76	63.441	148.432	149.24	22.41	106.976	9.355	28.837	13.955	El Chayal	prismatic blade fragment	Chinikihá
B3-S28	1281.49	541.36	9516.69	83.62	149.407	146.231	18.312	102.604	13.991	29.989	9.529	El Chayal	prismatic blade fragment	Chinikihá
B30-S93	1461.32	524.75	10734.9	58.229	122.612	196.403	17.987	112.73	7.555	26.073	16.277	Jilotepeque	reduction flake	Chinikihá
B30-S94	1371.71	568.438	9722.33	71.053	151.169	151.73	23.198	107.063	6.972	28.478	10.835	El Chayal	prismatic blade fragment	Chinikihá
B30-S95	1398.66	608.741	10069.3	103.703	162.038	158.999	21.14	110.163	10.613	29.648	18.676	El Chayal	prismatic blade fragment	Chinikihá
B300-S1261	1233.01	505.068	9304.86	70.499	137.836	141.015	21.319	104.273	9.001	28.687	12.163	El Chayal	prismatic blade fragment	Boca Chinikihá
B300-S1262	1512.17	561.048	9959.51	89.609	153.546	147.471	18.179	106.816	9.66	27.641	14.258	El Chayal	prismatic blade fragment	Boca Chinikihá
B300-S1263	1380.32	602.57	10455.3	115.096	159.438	155.642	15.874	104.785	11.907	28.627	11.819	El Chayal	prismatic blade fragment	Boca Chinikihá
B300-S1264	1352.3	610.576	10518.4	96.474	152.965	149.855	22.344	107.696	7.244	28.758	9.682	El Chayal	reduction flake	Boca Chinikihá
B300-S1265	1450.71	688.484	11128.4	128.04	171.324	166.528	19.379	112.824	8.313	33.102	6.671	El Chayal	reduction flake	Boca Chinikihá
B300-S1266	1492.68	561.002	10061.8	100.716	148.66	148.062	19.156	100.695	8.096	28.663	11.078	El Chayal	prismatic blade fragment	Boca Chinikihá
B301-S1267	1254.4	548.599	9627.87	64.838	131.605	130.423	18.913	101.662	8.513	25.74	14.975	El Chayal	core reduction flake	Chinikihá
B301-S1268	1251.77	577.599	10111.2	77.976	158.318	156.187	19.262	109.501	6.748	29.108	8.213	El Chayal	prismatic blade fragment	Chinikihá
B301-S1269	1183.99	594.214	10126.5	93.739	160.203	157.286	21.238	109.175	12.278	27.859	12.485	El Chayal	prismatic blade fragment	Chinikihá
B302-S1270	1182.08	572.962	10037.1	102.681	152.667	149.125	18.374	109.087	8.877	27.797	8.174	El Chayal	prismatic blade fragment	Boca Chinikihá
B302-S1271	1252	570.259	10121.5	78.48	163.131	152.781	19.918	110.693	9.887	29.014	11.71	El Chayal	prismatic blade fragment	Boca Chinikihá
B302-S1272	1322.95	559.059	10469.1	96.323	164.151	156.594	23.33	106.591	6.605	30.094	12.407	El Chayal	prismatic blade fragment	Boca Chinikihá
B303-S1273	1424.58	605.408	10177.7	79.793	155.267	150.384	22.303	108.068	8.885	31.728	16.162	El Chayal	prismatic blade fragment	Boca Chinikihá
B303-S1274	1205.94	511.292	9636.76	66.098	148.862	148.302	17.965	106.005	11.364	27.372	10.515	El Chayal	prismatic blade fragment	Boca Chinikihá
B303-S1275	1300.23	606.917	10186.8	69.536	160.481	154.558	21.348	112.068	13.288	27.589	12.092	El Chayal	prismatic blade fragment	Boca Chinikihá
B303-S1276	1314.6	618.436	10566.8	87.684	164.077	162.467	19.318	112.852	10.65	28.604	16.667	El Chayal	prismatic blade fragment	Boca Chinikihá
B303-S1277	1328.86	585.025	10029.7	86.764	159.83	157.198	18.69	105.149	7.996	28.011	12.53	El Chayal	prismatic blade fragment	Boca Chinikihá
B304-S1278	1252.15	560.562	9984.92	81.104	154.309	156.558	21.694	111.504	14.684	29.36	10.977	El Chayal	prismatic blade fragment	Boca Chinikihá
B304-S1279	1274.81	597.476	10309.7	98.916	163.69	154.658	23.583	112.033	10.904	30.468	10.502	El Chayal	prismatic blade fragment	Boca Chinikihá
B304-S1280	1204.88	525.381	9543.9	84.768	148.498	146.93	21.262	102.088	9.714	28.939	13.838	El Chayal	prismatic blade fragment	Boca Chinikihá
B304-S1281	1232.31	577.904	10250.6	95.653	165.351	158.517	19.358	113.945	8.849	29.605	8.083	El Chayal	prismatic blade fragment	Boca Chinikihá
B306-S1282	1261.82	571.544	10021.9	84.214	158.556	151.185	22.366	107.928	9.405	28.8	4.546	El Chayal	prismatic blade fragment	Boca Chinikihá
B306-S1283	1237.07	592.098	10142.4	85.975	159.493	153.066	19.664	109.081	11.755	29.474	13.98	El Chayal	prismatic blade fragment	Boca Chinikihá
B306-S1284	1154.81	512.469	9357.15	64.001	143.517	146.449	21.236	105.012	12.062	26.708	10.873	El Chayal	prismatic blade fragment	Boca Chinikihá
B306-S1285	1311.06	531.135	9638.8	84.979	144.343	143.66	17.626	102.281	9.516	26.783	12.616	El Chayal	prismatic blade fragment	Boca Chinikihá
B307-S1286	1352.99	590.203	10069.1	86.31	158.538	151.995	23.267	108.731	11.188	28.76	6.01	El Chayal	prismatic blade fragment	Boca Chinikihá
B307-S1287	1438.63	656.98	10739.3	79.472	161.739	163.14	22.421	110.067	12.549	32.029	17.958	El Chayal	prismatic blade fragment	Boca Chinikihá
B307-S1288	1292.26	577.424	10287.1	78.34	154.285	147.071	20.277	110.228	10.203	29.448	7.52	El Chayal	prismatic blade fragment	Boca Chinikihá
B307-S1289	1548.12	592.823	10250.4	124.774	158	151.922	19.064	102.166	6.904	27.996	9.501	El Chayal	prismatic blade fragment	Boca Chinikihá
B308-S1290	1292.86	581.009	10119.6	72.758	158.969	154.172	22.469	110.138	11.543	29.406	6.813	El Chayal	prismatic blade fragment	Chinikihá
B309-S1291	1376.08	589.368	10068.6	68.048	160.247	152.119	18.107	111.663	9.776	27.679	10.73	El Chayal	prismatic blade fragment	Chinikihá
B31-S96	1410.01	593.269	9999.37	68.384	156.754	157.165	20.652	105.059	6.314	31.118	13.199	El Chayal	prismatic blade fragment	Chinikihá
B310-S1292	1521.97	547.404	9927.47	108.926	150.892	149.159	20.686	103.691	12.185	28.052	17.483	El Chayal	prismatic blade fragment	Chinikihá
B310-S1293	1292.97	569.974	10085.4	81.193	157.43	153.161	18.753	107.537	5.271	27.655	10.241	El Chayal	prismatic blade fragment	Chinikihá
B310-S1294	1255.68	557.433	9960.61	87.329	148.877	150.583	19.385	107.826	12.9	27.119	5.23	El Chayal	prismatic blade fragment	Chinikihá
B311-S1295	1319.54	604.354	10359.9	71.402	160.328	155.587	21.578	108.871	14.218	30.192	4.741	El Chayal	prismatic blade fragment	Chinikihá
B311-S1296	1263.43	590.941	10133.7	70.324	164.67	158.761	19.699	111.297	9.764	29.659	18.348	El Chayal	prismatic blade fragment	Chinikihá
B312-S1297	1275.96	554.839	9886.93	65.392	154.326	152.789	21.414	104.891	7.095	27.489	5.729	El Chayal	prismatic blade fragment	Chinikihá
B312-S1298	1235.96	537.388	9737.54	81.602	148.427	149.483	20.905	107.998	4.179	27.569	6.247	El Chayal	prismatic blade fragment	Chinikihá
B313-S1299	1236.46	592.814	10005.9	67.388	161.018	154.923	20.463	109.714	9.563	29.725	12.996	El Chayal	prismatic blade fragment	Chinikihá
B313-S1300	1370.01	589.18	10169.5	100.189	155.094	155.53	18.73	109.911	9.081	28.979	7.597	El Chayal	prismatic blade fragment	Chinikihá
B314-S1301	1276.7	524.1	9503.08	83.72	149.918	144.944	20.78	105.29	11.644	30.389	9.708	El Chayal	prismatic blade fragment	Chinikihá
B314-S1302	1243.75	556.468	10339	77.877	160.131	150.995	20.394	110.211	8.31	30.795	12.521	El Chayal	prismatic blade fragment	Chinikihá
B315-S1303	1215.86	507.192	9652.11	79.964	151.408	148.947	18.714	111.219	13.405	29.248	15.551	El Chayal	prismatic blade fragment	Chinikihá
B315-S1304	1341.63	541.975	9929.97	103.585	147.751	150.067	21.285	107.973	7.723	27.605	8.123	El Chayal	prismatic blade fragment	Chinikihá
B316-S1305	1586.11	615.078	11311.2	114.304	157.164	157.695	20.195	110.432	10.321	29.446	8.688	El Chayal	prismatic blade fragment	PH 136
B317-S1306	1241.64	582.955	10198.6	94.618	161.764	156.421	17.377	111.119	11.842	28.965	10.698	El Chayal	prismatic blade fragment	Chinikihá
B318-S1307	1376.28	544.973	9835.19	97.759	152.36	146.319	20.373	105.03	8.654	28.012	11.648	El Chayal	prismatic blade fragment	Chinikihá
B318-S1308	1291.77	542.804	9784.65	91.286	154.616	150.709	22.138	108.309	11.165	29.121	2.964	El Chayal	prismatic blade fragment	Chinikihá
B318-S1309	1480.03	580.189	10154.1	103.315	157.01	155.944	19.287	106.026	7.223	29.979	8.892	El Chayal	prismatic blade fragment	Chinikihá
B319-S1310	1251.12	543.299	10062.8	78.155	153.127	151.828	20.431	107.568	10.299	28.644	13.478	El Chayal	prismatic blade fragment	Boca Chinikihá
B32-S100	1319.5	596.66	9980.17	109.064	157.415	156.269	21.251	105.751	12.256	29.957	14.926	El Chayal	prismatic blade fragment	Chinikihá
B32-S101	1831.8	621.417	10237.5	125.743	159.408	153.759	20.276	102.108	10.631	29.06	16.768	El Chayal	prismatic blade fragment	Chinikihá
B32-S102	1385.9	597.848	9853.9	100.278	160.106	156.385	19.295	107.647	12.312	29.942	16.564	El Chayal	prismatic blade fragment	Chinikihá
B32-S97	1357.3	580.668	9923.5	65.912	157.412	155.946	21.405	109.062	10.305	27.961	15.157	El Chayal	prismatic blade fragment	Chinikihá
B32-S98	1240.96	505.323	9176.83	67.695	141.61	139.37	20.521	104.781	5.513	27.118	12.325	El Chayal	prismatic blade fragment	Chinikihá
B32-S99	1677.25	610.388	10040.4	115.93	155.615	152.447	21.6	103.695	5.358	29.768	7.345	El Chayal	prismatic blade fragment	Chinikihá
B320-S1311	1297.25	455.801	10363.1	47.68	113.601	188.374	15.649	106.953	10.407	24.677	6.913	Jilotepeque	reduction flake	Boca Chinikihá
B320-S1312	1524.27	533.265	9473.73	92.338	139.022	139.711	18.44	96.005	9.183	27.43	8.254	El Chayal	prismatic blade fragment	Boca Chinikihá
B321-S1313	1206.96	578.512	9936.78	77.131	158.081	156.91	22.467	108.803	12.569	27.875	15.692	El Chayal	prismatic blade fragment	Boca Chinikihá
B321-S1314	1275.85	575.049	10050.6	70.387	159.702	156.81	19.32	112.153	5.089	29.625	7.736	El Chayal	prismatic blade fragment	Boca Chinikihá
B322-S1315	1321.9	592.347	10040.7	79.016	153.38	154.511	23.359	105.467	10.024	30.38	14.172	El Chayal	prismatic blade fragment	Chinikihá
B322-S1316	1586.07	469.425	12972.1	78.073	102.953	157.257	16.449	161.892	9.101	20.642	5.469	Ixtepeque	prismatic blade fragment	Chinikihá
B322-S1317	1298.8	598.402	10069.9	73.254	156.98	156.829	20.93	110.659	10.169	28.091	9.384	El Chayal	prismatic blade fragment	Chinikihá
B323-S1318	1358.8	567.904	10265.4	94.851	160.742	154.691	20.317	110.106	11.911	28.92	9.88	El Chayal	prismatic blade fragment	Chinikihá
B324-S1319	1245.5	548.847	9870.12	69.993	154.764	152.084	16.417	108.659	9.139	30.12	14.871	El Chayal	prismatic blade fragment	Chinikihá
B324-S1320	1258.82	509.011	9602.55	75.146	149.101	146.77	21.024	104.587	10.314	26.728	11.306	El Chayal	prismatic blade fragment	Chinikihá
B325-S1321	1289.99	562.891	9989.53	67.206	155.211	151.671	21.812	108.02	10.46	30.614	13.802	El Chayal	prismatic blade fragment	Boca Chinikihá
B325-S1322	1369.5	555.148	10219	92.375	148.142	142.845	18.976	105.235	8.389	29.311	12.433	El Chayal	prismatic blade fragment	Boca Chinikihá
B325-S1323	1341.33	615.917	10297.1	117.625	157.842	154.601	16.405	108.006	8.43	29.338	3.032	El Chayal	prismatic blade fragment	Boca Chinikihá
B326-S1324	1361.87	591.278	10477.2	85.75	158.284	153.719	22.471	110.924	9.096	28.722	9.303	El Chayal	prismatic blade fragment	Boca Chinikihá
B327-S1325	1379.25	581.012	10041.4	96.513	149.308	148.078	19.837	104.148	13.643	30.154	7.473	El Chayal	reduction flake	Boca Chinikihá
B327-S1326	1232.89	518.551	9373.09	81.496	146.236	141.833	20.307	105.142	14.054	30.136	14.404	El Chayal	reduction flake	Boca Chinikihá
B328-S1327	1321.65	566.497	9792.64	82.523	152.851	148.541	19.246	108.611	7.211	28.952	7.488	El Chayal	prismatic blade fragment	Chancala
B328-S1328	1281.17	565.038	10085.6	89.848	164.254	150.957	19.856	106.248	14.857	28.948	11.172	El Chayal	prismatic blade fragment	Chancala
B329-S1329	1268.91	554.295	9853.58	87.454	151.353	148.914	20.51	106.662	8.961	29.343	11.606	El Chayal	prismatic blade fragment	Chinikihá
B33-S103	1438.38	617.967	10108.2	72.441	157.882	156.602	22.049	108.396	11.626	31.851	13.4	El Chayal	prismatic blade fragment	Chinikihá
B33-S104	1334.25	582.992	9818.34	71.038	152.407	150.364	19.882	106.048	8.688	31.374	19.221	El Chayal	prismatic blade fragment	Chinikihá
B33-S105	1483.15	639.12	10445.7	95.164	160.965	158.794	20.302	107.623	10.062	32.304	18.819	El Chayal	prismatic blade fragment	Chinikihá
B330-S1330	1258.8	566.82	9988.58	70.472	155.997	156.032	20.488	115.386	11.817	29.894	16.525	El Chayal	prismatic blade fragment	Chinikihá
B331-S1331	1297.2	537.131	9660.6	90.079	149.578	145.348	18.429	105.612	9.927	27.565	11.165	El Chayal	prismatic blade fragment	Boca Chinikihá
B331-S1332	1305.24	549.185	10464.3	82.592	146.295	141.936	15.954	107.573	11.193	28.224	6.772	El Chayal	prismatic blade fragment	Boca Chinikihá
B332-S1333	1431.76	648.692	10620.2	87.508	172.638	159.35	22.479	111.616	11.342	29.538	12.541	El Chayal	prismatic blade fragment	Chinikihá
B332-S1335	1887	330.828	16273.5	106.098	173.197	121.868	30.772	224.931	10.208	26.443	24.216	Unknown	prismatic blade fragment	Chinikihá
B333-S1334	1351.92	590.62	10265.2	83.041	165.906	160.804	21.912	110.277	10.42	31.514	11.919	El Chayal	prismatic blade fragment	Chinikihá
B334-S1336	1376.28	636.429	10322.2	87.966	167.271	160.254	20.653	108.902	12.132	31.428	13.283	El Chayal	prismatic blade fragment	Chinikihá
B334-S1337	1191.37	542.925	9764.96	72.587	150.862	148.648	21.195	110.835	12.478	25.497	9.309	El Chayal	prismatic blade fragment	Chinikihá
B335-S1338	1368	536.772	9487.56	92.146	148.208	147.525	18.573	102.276	7.723	27.747	13.087	El Chayal	reduction flake	Chinikihá
B335-S1339	1434.02	591.779	10572.6	124.475	153.889	151.681	21.195	104.399	6.043	29.662	7.151	El Chayal	reduction flake	Chinikihá
B34-S106	1391.27	596.3	9967.77	96.05	163.018	155.913	21.874	108.233	11.299	31.315	12.191	El Chayal	prismatic blade fragment	Boca Chinikihá
B34-S107	1360.87	583.345	9806.05	93.871	149.964	150.129	23.939	105.067	8.984	29.723	13.774	El Chayal	prismatic blade fragment	Boca Chinikihá
B34-S108	1271.55	565.31	9763.75	76.295	152.162	149.251	20.505	107.894	9.922	29.874	11.145	El Chayal	prismatic blade fragment	Boca Chinikihá
B34-S109	1571.88	585.838	9609.27	112.785	152.671	148.689	20.859	105.111	7.84	30.346	9.353	El Chayal	prismatic blade fragment	Boca Chinikihá
B34-S110	1390.51	577.83	9823.51	89.752	153.533	149.305	23.486	105.379	6.59	29.154	10.818	El Chayal	prismatic blade fragment	Boca Chinikihá
B34-S111	1566.88	608.567	10202.4	99.544	155.862	155.727	18.923	101.992	6.989	30.353	14.498	El Chayal	prismatic blade fragment	Boca Chinikihá
B34-S112	1508.9	606.473	9888.33	102.094	153.032	150.583	21.25	107.801	9.282	29.316	15.37	El Chayal	prismatic blade fragment	Boca Chinikihá
B35-S113	1437.14	576.479	9975.17	75.082	152.68	149.86	23.231	107.126	6.336	29.69	12.127	El Chayal	prismatic blade fragment	Chinikihá
B35-S114	1323.88	623.24	10164.5	155.56	156.313	155.684	18.728	103.696	11.39	31.268	12.362	El Chayal	prismatic blade fragment	Chinikihá
B36-S115	1368.76	586.26	9933.01	74.515	158.864	152.169	20.848	110.621	9.72	28.678	15.129	El Chayal	prismatic blade fragment	Chinikihá
B36-S116	1871.17	649.99	10483	157.436	156.211	154.025	18.888	103.413	10.626	30.102	12.212	El Chayal	prismatic blade fragment	Chinikihá
B36-S117	1513.69	612.132	10103.2	91.954	156.009	158.639	19.217	106.509	9.213	31.688	15.884	El Chayal	prismatic blade fragment	Chinikihá
B36-S118	5889.95	641.052	10313.4	88.399	151.725	155.364	20.194	103.796	11.721	29.995	12.183	El Chayal	prismatic blade fragment	Chinikihá
B36-S119	1517.29	587.283	9885.58	99.032	156.278	152.059	20.736	107.132	10.247	29.527	14.103	El Chayal	prismatic blade fragment	Chinikihá
B36-S120	1515.7	675.972	10760.3	102.013	169.638	171.001	21.82	112.015	9.872	32.246	15.62	El Chayal	prismatic blade fragment	Chinikihá
B36-S121	1448.56	656.876	10339	74.025	154.752	151.787	21.558	107.821	7.06	29.496	13.692	El Chayal	prismatic blade fragment	Chinikihá
B36-S122	1428.59	601.153	10594.1	86.697	157.402	149.443	19.528	104.962	8.784	34.27	15.981	El Chayal	prismatic blade fragment	Chinikihá
B36-S123	35114.9	420.967	8688.43	127.001	133.867	142.83	19.504	95.299	5.296	29.594	15.552	El Chayal	prismatic blade fragment	Chinikihá
B36-S124	3459.5	496.148	9244.03	130.203	136.905	133.115	22.912	93.823	12.405	29.017	13.311	El Chayal	prismatic blade fragment	Chinikihá
B36-S125	1478.21	614.045	10262.6	78.205	154.768	152.516	20.433	107.106	5.502	31.167	18.182	El Chayal	reduction flake	Chinikihá
B37-S126	1367.13	634.94	10252.4	86.578	163.402	158.262	18.285	108.646	10.135	31.694	15.614	El Chayal	prismatic blade fragment	Chinikihá
B37-S127	1375.19	524.505	9119.54	92.949	138.761	136.974	19.783	98.64	12.298	27.598	15.325	El Chayal	prismatic blade fragment	Chinikihá
B37-S128	1465.93	558.26	9651.45	106.386	149.596	146.722	21.123	103.4	9.396	27.869	13.731	El Chayal	prismatic blade fragment	Chinikihá
B37-S129	1251.79	286.156	12214.8	75.408	141.212	26.773	33.776	186.638	17.145	27.151	23.871	Zaragoza	prismatic blade fragment	Chinikihá
B37-S130	1271.99	294.428	12388.5	66.777	140.654	30.424	32.946	183.929	14.707	25.129	24.47	Zaragoza	prismatic blade fragment	Chinikihá
B37-S131	1221.72	309.885	12443.9	75.274	144.641	26.584	32.854	187.781	13.322	26.098	23.479	Zaragoza	prismatic blade fragment	Chinikihá
B38-S132	1460.11	535.806	9499.93	88.613	141.572	143.163	19.439	101.766	9.704	29.085	12.339	El Chayal	prismatic blade fragment	Chinikihá
B39-S133	1382.44	591.371	10107.6	58.667	165.262	161.143	23.088	113.323	12.358	32.17	19.615	El Chayal	reduction flake	Chinikihá
B4-S29	1530.42	611.581	10275	170.248	154.716	149.881	19.897	102.836	11.994	31.074	20.364	El Chayal	prismatic blade fragment	Chinikihá
B4-S30	1442.61	565.429	9788.71	102.586	150.233	148.51	19.92	100.155	7.981	28.683	16.333	El Chayal	prismatic blade fragment	Chinikihá
B4-S31	1499.34	550.262	9598.42	99.384	144.993	144.964	19.065	103.311	8.848	27.611	12.983	El Chayal	prismatic blade fragment	Chinikihá
B4-S32	1478.55	566.959	9963.1	89.189	157.77	154.058	22.483	111.639	12.048	30.703	9.893	El Chayal	prismatic blade fragment	Chinikihá
B4-S33	1320.31	548.584	9426.36	79.005	143.964	142.693	21.3	103.409	8.875	28.122	11.194	El Chayal	prismatic blade fragment	Chinikihá
B4-S34	1632.68	657.736	11155.8	94.104	162.015	161.34	20.89	105.734	9.381	32.169	14.398	El Chayal	prismatic blade fragment	Chinikihá
B4-S35	1475.71	543.277	9866.26	109.454	143.957	142.961	18.198	96.181	7.523	28.945	16.753	El Chayal	prismatic blade fragment	Chinikihá
B4-S36	1584.56	566.014	10316.2	119.192	152.932	150.174	20.753	102.614	11.733	30.539	18.39	El Chayal	prismatic blade fragment	Chinikihá
B4-S37	1525.5	588.127	9982.84	108.358	156.958	152.746	19.103	104.61	9.687	30.521	15.748	El Chayal	prismatic blade fragment	Chinikihá
B40-S134	1251.35	545.832	9485.25	59.157	145.634	147.049	19.067	103.869	7.078	27.535	12.14	El Chayal	prismatic blade fragment	Chinikihá
B40-S135	1380.32	591.656	9963.8	88.109	152.655	149.117	20.645	108.031	11.245	29.318	16.981	El Chayal	reduction flake	Chinikihá
B40-S136	1298.91	510.373	9203.43	50.538	143.904	150.459	20.155	107.845	10.047	26.511	18.238	El Chayal	reduction flake	Chinikihá
B41-S137	1729.83	687.525	10634	109.733	161.968	155.663	19.326	104.518	9.714	34.037	19.476	El Chayal	prismatic blade fragment	Chinikihá
B41-S138	1419.26	614.384	10064.8	76.752	153.379	149.471	20.402	104.244	3.655	31.899	14.855	El Chayal	prismatic blade fragment	Chinikihá
B41-S139	1284.5	584.744	9758.27	58.43	153.392	150.474	20.472	103.565	9.083	28.16	14.688	El Chayal	prismatic blade fragment	Chinikihá
B41-S140	1428.74	594.55	10033.9	93.958	161.71	157.194	23.879	107.576	5.634	29.844	15.827	El Chayal	prismatic blade fragment	Chinikihá
B41-S141	1327.81	582.251	10046.4	117.182	163.294	155.931	20.708	108.993	9.409	30.472	13.085	El Chayal	prismatic blade fragment	Chinikihá
B42-S142	1399.33	542.468	9892.17	78.593	156.989	145.158	19.489	103.049	7.56	31.032	21.605	El Chayal	prismatic blade fragment	Chinikihá
B42-S143	1437.51	587.378	9996.34	79.529	155.551	147.598	18.857	105.18	7.968	31.294	17.147	El Chayal	prismatic blade fragment	Chinikihá
B42-S144	1298.44	572.51	9737.34	69.76	156.032	153.441	19.983	108.686	14.094	29.143	16.356	El Chayal	prismatic blade fragment	Chinikihá
B42-S145	1257.62	519.648	9389.7	70.952	149.708	148.736	22.279	103.936	11.998	30.025	17.11	El Chayal	prismatic blade fragment	Chinikihá
B43-S146	1297.28	577.639	9664.76	74.433	151.914	147.72	19.019	107.096	7.024	29.917	15.347	El Chayal	prismatic blade fragment	Chinikihá
B43-S147	1294.45	571.833	9876.42	64.524	160.081	156.219	22.422	110.469	8.43	29.201	16.704	El Chayal	prismatic blade fragment	Chinikihá
B43-S148	1362.58	589.874	10011.3	63.802	160.208	155.939	20.345	108.604	10.122	30.823	21.513	El Chayal	prismatic blade fragment	Chinikihá
B43-S149	1321.3	614.405	9959.87	73.014	155.986	155.436	24.161	109.545	10.937	30.29	16.677	El Chayal	prismatic blade fragment	Chinikihá
B43-S150	1365.25	531.889	9560.8	92.628	153.414	146.546	17.002	108.521	10.584	30.732	17.348	El Chayal	prismatic blade fragment	Chinikihá
B43-S151	1361.82	559.202	9609.87	74.359	154.096	153.034	21.075	107.446	8.28	27.461	12.97	El Chayal	prismatic blade fragment	Chinikihá
B43-S153	1397.53	638.571	10296.9	91.792	164.568	160.626	20.454	112.968	11.607	30.177	16.527	El Chayal	prismatic blade fragment	Chinikihá
B44-S152	1376.15	576.751	9825.33	66.602	152.944	150.25	22.916	107.805	8.322	30.269	16.598	El Chayal	prismatic blade fragment	Chinikihá
B45-S154	7661.78	585.634	9858.97	72.412	153.673	154.638	21.929	108.842	8.367	31.838	15.829	El Chayal	prismatic blade fragment	Chinikihá
B45-S155	77585.5	410.234	8530.1	138.879	137.116	140.095	15.691	110.765	9.358	33.303	20.972	El Chayal	prismatic blade fragment	Chinikihá
B46-S156	1436.98	610.438	9895.03	80.027	154.955	152.949	20.513	102.576	6.124	29.309	11.605	El Chayal	prismatic blade fragment	Chinikihá
B46-S157	1403.88	627.81	10178.1	79.991	162.208	154.407	19.598	103.902	8.297	30.488	11.104	El Chayal	prismatic blade fragment	Chinikihá
B46-S158	1571.65	421.729	11894.8	53.1	98.854	154.883	22.549	156.144	6.505	22.528	8.789	Ixtepeque	prismatic blade fragment	Chinikihá
B46-S159	1382.39	604.622	10120.9	72.141	156.74	154.192	20.943	103.252	8.279	30.948	14.118	El Chayal	prismatic blade fragment	Chinikihá
B46-S160	1338.55	611.956	10175.7	98.594	160.843	159.041	20.862	110.033	9.615	30.378	18.327	El Chayal	prismatic blade fragment	Chinikihá
B46-S161	1399.57	565.731	9717.39	73.754	153.754	153.265	22.458	107.911	12.674	28.57	14.107	El Chayal	prismatic blade fragment	Chinikihá
B47-S162	1316.22	559.11	9486.69	71.398	145.869	148.594	19.235	104.975	10.155	27.938	14.795	El Chayal	prismatic blade fragment	Chinikihá
B47-S163	1460.48	581.253	9882.96	74.858	155.377	151.682	18.707	105.785	9.173	31.086	13.265	El Chayal	prismatic blade fragment	Chinikihá
B47-S164	1374.23	581.83	9792.98	54.373	156.113	157.961	20.479	108.723	10.578	31.018	18.534	El Chayal	prismatic blade fragment	Chinikihá
B47-S165	1336.13	610.352	9849.87	91.2	155.533	151.991	18.791	102.099	7.713	31.418	12.474	El Chayal	prismatic blade fragment	Chinikihá
B47-S166	1313.18	541.993	9716.71	66.382	162.384	159.163	21.999	114.454	10.583	31.238	14.133	El Chayal	prismatic blade fragment	Chinikihá
B47-S167	1367.57	571.774	9778.37	60.78	153.438	152.236	23.215	106.6	11.816	31.562	14.757	El Chayal	prismatic blade fragment	Chinikihá
B47-S168	1423.1	612.404	10179.9	71.158	159.271	161.444	22.759	109.247	11.263	31.894	17.35	El Chayal	prismatic blade fragment	Chinikihá
B47-S169	1282.61	582.606	9749.86	84.241	155.22	152.637	23.842	104.588	9.238	28.019	15.339	El Chayal	prismatic blade fragment	Chinikihá
B47-S170	1388.05	545.239	9549.9	70.834	150.64	145.892	20.452	104.79	9.662	29.058	10.923	El Chayal	prismatic blade fragment	Chinikihá
B47-S171	1359.73	579.23	9885.8	80.351	158.005	156.182	20.089	110.456	11.256	30.545	17.91	El Chayal	prismatic blade fragment	Chinikihá
B47-S172	1430.92	579.968	10060.3	84.775	160.23	154.608	19.215	106.068	10.205	29.854	12.058	El Chayal	prismatic blade fragment	Chinikihá
B48-S173	1297.62	555.908	9668.27	73.935	148.341	153.092	23.28	107.232	10.905	28.517	9.704	El Chayal	prismatic blade fragment	Chinikihá
B48-S174	1315.76	599.722	9827.57	90.988	159.657	160.501	20.946	107.22	5.969	30.586	10.375	El Chayal	prismatic blade fragment	Chinikihá
B48-S175	1305.53	574.486	9753.37	80.833	157.9	150.841	23.02	108.802	6.82	29.337	18.341	El Chayal	prismatic blade fragment	Chinikihá
B49-S176	1418.49	666.892	10502.1	75.397	170.563	162.687	20.31	111.086	10.71	31.956	14.105	El Chayal	prismatic blade fragment	Chinikihá
B49-S177	1415.11	547.132	9755.11	71.94	152	147.123	19.508	104.731	8.178	29.81	12.335	El Chayal	prismatic blade fragment	Chinikihá
B49-S178	1389.35	622.821	10210.3	115.874	167.564	161.642	20.252	108.445	12.178	30.308	15.617	El Chayal	prismatic blade fragment	Chinikihá
B49-S179	1409.53	618.502	10122.2	73.144	160.04	156.39	22.859	109.791	7.155	32.13	21.993	El Chayal	prismatic blade fragment	Chinikihá
B5-S39	1485.75	636.629	10213.8	75.94	160.056	159.659	19.983	108.08	10.894	32.271	15.155	El Chayal	prismatic blade fragment	Chinikihá
B5-S40	1293.72	531.196	9407.42	56.925	149.33	150.203	21.548	106.008	10.996	30.535	11.645	El Chayal	prismatic blade fragment	Chinikihá
B5-S38	1386.76	601.377	9947.86	82.036	160.472	157.847	19.303	109.89	6.671	30.722	11.19	El Chayal	prismatic blade fragment	Chinikihá
B50-S180	1345.69	594.582	9790.17	61.093	153.713	153.688	20.303	104.566	6.086	29.443	17.92	El Chayal	prismatic blade fragment	Chinikihá
B51-S181	1376.43	584.584	10136.8	67.077	154.621	154.074	20.925	108.355	6.557	29.003	17.507	El Chayal	prismatic blade fragment	Chinikihá
B52-S182	1344	556.83	9823.72	70.339	160.181	155.193	20.843	107.265	9.84	30.115	14.628	El Chayal	prismatic blade fragment	Chinikihá
B52-S183	1336.84	618.867	10158.3	74.578	164.311	160.562	21.839	107.693	9.547	28.835	10.051	El Chayal	prismatic blade fragment	Chinikihá
B52-S184	1297.19	309.057	12920.8	64.21	153.177	30.737	31.813	193.062	18.253	26.54	31.207	Zaragoza	prismatic blade fragment	Chinikihá
B53-S185	1544.73	637.484	10292.1	97.485	162.603	157.985	18.934	109.251	9.882	29.996	16.009	El Chayal	prismatic blade fragment	Chinikihá
B53-S186	1274.03	527.465	9410.25	70.358	147.28	148.398	18.935	105.266	12.339	30.402	14.428	El Chayal	prismatic blade fragment	Chinikihá
B54-S187	1374.21	531.418	9581.5	122.396	146.053	144.088	22.266	102.544	7.188	27.984	15.573	El Chayal	prismatic blade fragment	Chinikihá
B55-S188	1522.56	1007.67	18825	300.745	214.212	1.544	110.253	911.02	93.815	32.754	27.373	Pachuca	prismatic blade fragment	S2E10-474
B56-S189	1247.06	277.638	12465.6	70.756	144.837	28.09	35.03	183.242	19.082	24.975	26.278	Zaragoza	prismatic blade fragment	Chinikihá
B57-S190	1286.34	592.843	9765.9	74.106	154.922	155.457	21.371	108.106	11.446	30.173	10.098	El Chayal	prismatic blade fragment	Chinikihá
B58-S191	1271.93	573.685	9935.37	93.558	162.096	151.177	18.836	108.56	9.777	31.974	14.517	El Chayal	prismatic blade fragment	Chinikihá
B58-S192	1547.76	640.707	10285.3	91.496	165.068	157.377	20.19	108.416	11.166	32.72	15.454	El Chayal	prismatic blade fragment	Chinikihá
B58-S193	1353.34	575.967	9808.15	68.423	154.081	146.54	17.419	106.148	10.963	30.424	18.117	El Chayal	prismatic blade fragment	Chinikihá
B58-S194	1523.76	513.94	9330.87	105.097	140.146	143.116	17.801	100.004	12.931	26.282	13.772	El Chayal	prismatic blade fragment	Chinikihá
B58-S195	1343.28	574.51	9972.69	100.648	158.253	154.194	22.208	108.042	11.107	30.444	8.121	El Chayal	prismatic blade fragment	Chinikihá
B58-S196	1510.54	677.158	10744.3	117.756	173.04	164.874	24.313	112.624	9.682	35.505	17.796	El Chayal	prismatic blade fragment	Chinikihá
B58-S197	1374.34	591.63	9916.02	70.225	152.701	150.031	21.038	104.679	5.46	28.326	15.649	El Chayal	prismatic blade fragment	Chinikihá
B58-S198	1401.32	600.051	9989.71	83.074	158.49	156.26	18.849	104.82	11.774	30.972	20.524	El Chayal	prismatic blade fragment	Chinikihá
B58-S199	1441.54	557.418	9747	83.587	156.733	147.724	20.079	108.392	9.443	27.863	10.839	El Chayal	prismatic blade fragment	Chinikihá
B58-S200	1451.86	618.311	10116	87.287	157.89	152.53	21.146	106.366	9.876	30.254	13.862	El Chayal	prismatic blade fragment	Chinikihá
B58-S201	1313.71	576.462	9892.63	94.422	152.16	146.94	18.881	103.781	7.807	28.83	11.616	El Chayal	prismatic blade fragment	Chinikihá
B58-S202	1609.65	600.929	10088.4	120.947	153.833	149.268	21.036	102.005	13.546	32.637	14.485	El Chayal	prismatic blade fragment	Chinikihá
B58-S203	1345.37	560.485	9703.32	68.852	160.334	153.553	21.887	106.986	9.986	28.218	15.391	El Chayal	prismatic blade fragment	Chinikihá
B59-S204	1353.9	585.513	9985.73	90.754	160.386	156.398	20.058	107.812	9.818	34.594	18.939	El Chayal	prismatic blade fragment	Chinikihá
B59-S205	1384.3	566.109	9601.31	73.218	153.079	150.148	20.828	104.943	6.289	30.812	16.855	El Chayal	prismatic blade fragment	Chinikihá
B59-S206	1371.5	617.844	10505.3	71.762	163.603	161.082	20.157	109.81	7.357	32.653	20.24	El Chayal	prismatic blade fragment	Chinikihá
B59-S207	1390.78	556.463	9946.93	93.987	157.534	150.569	18.354	107.255	12.108	30.755	9.871	El Chayal	prismatic blade fragment	Chinikihá
B6-S41	1362.56	604.656	10095.4	61.956	154.441	158.605	22.071	113.122	9.606	29.924	14.66	El Chayal	prismatic blade fragment	Chinikihá
B60-S208	1247.24	566.436	9748.4	64.974	153.065	152.081	20.23	109.407	12.526	27.191	16.143	El Chayal	prismatic blade fragment	Chinikihá
B60-S209	1360.41	578.143	9865.51	70.36	150.552	149.978	19.471	106.774	8.459	29.468	15.457	El Chayal	prismatic blade fragment	Chinikihá
B61-S210	1388.55	600.033	10064.5	62.494	156.828	156.451	21.445	108.041	10.262	30.971	11.886	El Chayal	prismatic blade fragment	Chinikihá
B61-S211	1473.95	605.121	10079	83.875	161.148	158.728	21.382	107.161	5.768	31.8	17.429	El Chayal	prismatic blade fragment	Chinikihá
B61-S212	1620.92	622.332	10370.3	104.224	153.778	154.375	23.17	105.953	6.461	31.211	12.962	El Chayal	prismatic blade fragment	Chinikihá
B61-S213	1505.87	628.235	10151.4	81.057	156.479	157.309	19.165	105.374	10.019	30.443	14.092	El Chayal	prismatic blade fragment	Chinikihá
B61-S214	1420.18	598.076	10437.8	89.654	160.107	158.82	24.449	111.673	12.161	31.474	17.726	El Chayal	prismatic blade fragment	Chinikihá
B62-S215	1475.25	608.219	10303.6	81.585	159.721	155.003	20.393	110.851	7.86	29.746	16.975	El Chayal	prismatic blade fragment	Chinikihá
B62-S216	1269.33	587.797	9865.28	109.875	152.124	150.789	21.207	105.223	11.805	31.723	16.383	El Chayal	prismatic blade fragment	Chinikihá
B62-S217	1334.88	619.327	9972.26	81.225	157.869	154.524	17.57	103.597	11.818	28.987	11.334	El Chayal	prismatic blade fragment	Chinikihá
B63-S218	1364.51	590.636	9835.76	92.767	155.895	154.843	25.2	108.642	10.738	30.287	13.558	El Chayal	prismatic blade fragment	S2E9-520
B64-S219	1557.46	648.743	10428.5	96.222	161.121	154.969	19.03	106.913	9.234	33.316	20.443	El Chayal	prismatic blade fragment	Chinikihá
B65-S220	1381.34	519.997	9391.39	68.681	144.959	143.136	20.82	99.671	7.273	30.246	19.168	El Chayal	prismatic blade fragment	Chinikihá
B66-S221	1382.39	553.633	9807.33	78.61	160.018	157.1	19.78	107.441	11.732	32.119	20.289	El Chayal	prismatic blade fragment	Chinikihá
B67-S222	1380.13	613.691	10118.8	74.762	156.189	147.756	20.299	105.047	11.72	30.884	20.368	El Chayal	prismatic blade fragment	Chinikihá
B68-S223	1336.68	586.026	9803.3	61.517	153.057	155.65	19.227	109.592	10.66	29.582	20.995	El Chayal	prismatic blade fragment	Chinikihá
B69-S224	1531.19	622.267	10218.3	127.555	157.844	154.623	20.004	111.852	6.302	29.91	17.138	El Chayal	prismatic blade fragment	Chinikihá
B7-S42	1390.73	627.237	10231.6	136.155	162.976	159.987	22.572	111.967	9.444	31.235	18.186	El Chayal	prismatic blade fragment	Chinikihá
B70-S225	1209.06	584.241	9535.24	95.145	166.309	152.638	22.582	90.856	11.407	30.158	15.402	El Chayal	prismatic blade fragment	Chinikihá
B71-S226	1374.73	594.334	9989.27	117.405	161.533	157.793	22.58	112.341	10.372	30.541	18.73	El Chayal	prismatic blade fragment	Chinikihá
B72-S227	1298.59	586.095	9787.7	68.596	155.735	154.018	21.074	106.648	6.93	29.017	12.818	El Chayal	prismatic blade fragment	Chinikihá
B72-S228	1358.3	632.615	10234.2	86.449	164.689	162.043	18.963	110.704	14.77	32.394	19.622	El Chayal	prismatic blade fragment	Chinikihá
B73-S229	1364.89	565.935	9768.69	65.953	157.505	157.055	19.236	107.094	9.438	29.827	16.095	El Chayal	prismatic blade fragment	Chinikihá
B73-S230	1398.13	615.392	10013.5	84.002	158.697	155.307	21.994	112.987	10.448	28.745	15.087	El Chayal	prismatic blade fragment	Chinikihá
B73-S231	1310.58	573.073	9781.98	77.746	155.146	153.517	21.78	105.734	10.391	29.315	9.566	El Chayal	prismatic blade fragment	Chinikihá
B73-S232	1338.33	608.111	9992.84	73.478	155.03	155.902	20.315	107.594	11.54	30.025	18.282	El Chayal	prismatic blade fragment	Chinikihá
B73-S233	1391.23	598.895	10161	71.125	158.491	157.919	20.487	109.291	4.667	29.9	17.046	El Chayal	prismatic blade fragment	Chinikihá
B73-S234	1342.67	617.943	10094.1	87.098	160.19	158.815	21.449	109.117	6.539	30.634	15.149	El Chayal	prismatic blade fragment	Chinikihá
B73-S235	1280.87	520.836	9201.85	81.994	142.816	147.136	20.511	101.166	10.254	27.575	16.119	El Chayal	prismatic blade fragment	Chinikihá
B73-S236	1395.23	640.61	10504	114.061	162.702	157.952	20.634	103.859	12.453	31.509	16.048	El Chayal	prismatic blade fragment	Chinikihá
B73-S237	1364.33	580.889	9989.32	151.616	156.403	148.114	18.716	97.824	11.263	29.273	11.393	El Chayal	prismatic blade fragment	Chinikihá
B74-S238	1198.97	495.447	9060.21	46.254	138.613	137.649	18.351	98.164	4.996	25.733	11.435	El Chayal	reduction flake	Chinikihá
B75-S239	1211.46	297.629	12049.4	50.705	138.942	27.818	32.387	180.109	18.511	25.04	23.643	Zaragoza	fragment scraper	Chinikihá
B76-S240	1358.5	566.839	9668.6	59.451	146.975	150.744	22.933	109.928	10.154	28.355	16.324	El Chayal	core reduction flake	Chinikihá
B77-S241	1351.38	594.106	10012.6	68.912	159.201	160.157	19.083	109.707	9.859	32.267	13.873	El Chayal	prismatic blade fragment	Chinikihá
B78-S242	1265.17	555.864	9721.8	69.698	147.739	148.875	19.6	106.433	10.813	28.219	14.299	El Chayal	prismatic blade fragment	Chinikihá
B78-S243	1367.73	591.929	9906.14	71.523	153.331	155.611	22.425	110.325	10.496	29.868	15.51	El Chayal	prismatic blade fragment	Chinikihá
B79-S244	1276.12	576.608	9708.6	74.683	154.547	152.923	20.758	107.789	9.738	30.895	14.374	El Chayal	prismatic blade fragment	Chinikihá
B8-S43	1393.18	585.232	9622.14	86.415	155.897	148.457	21.77	106.77	8.283	31.005	18.331	El Chayal	prismatic blade fragment	Chinikihá
B80-S245	1262.55	304.889	13041.7	72.355	153.51	29.832	34.39	187.679	19.066	26.494	27.034	Zaragoza	prismatic blade fragment	Chinikihá
B80-S246	1330.06	598.288	10279.5	94.221	161.74	161.935	23.648	108.08	10.976	28.882	15.471	El Chayal	prismatic blade fragment	Chinikihá
B81-S247	1377.09	588.015	9997.66	101.332	158.767	153.664	21.905	103.434	9.989	28.078	16.613	El Chayal	prismatic blade fragment	Chinikihá
B82-S248	1332.62	625.219	10213.5	70.624	164.831	162.951	21.399	107.528	10.859	30.102	18.447	El Chayal	prismatic blade fragment	Chinikihá
B82-S249	1410.87	612.025	9904.97	75.961	157.138	153.921	21.468	105.261	8.507	30.193	16.877	El Chayal	prismatic blade fragment	Chinikihá
B82-S250	1382.28	575.868	9960.03	79.849	159.289	157.966	18.074	107.54	6.706	30.748	13.493	El Chayal	prismatic blade fragment	Chinikihá
B83-S251	1313.05	545.596	9625.76	71.465	150.892	149.462	19.158	104.49	7.45	29.138	16.054	El Chayal	prismatic blade fragment	Chinikihá
B84-S252	1319.94	566.879	9658.85	72.114	153.468	153.458	23.475	107.4	9.82	30.245	18.876	El Chayal	prismatic blade fragment	Chinikihá
B84-S253	1252.59	551.399	9461.93	87.174	152.478	152.801	23.197	106.933	8.796	28.405	10.289	El Chayal	prismatic blade fragment	Chinikihá
B84-S254	1531.19	626.506	10010.5	80.903	155.498	153.88	20.717	107.967	9.084	30.718	17.845	El Chayal	prismatic blade fragment	Chinikihá
B84-S255	1327.08	528.018	9404.26	66.666	147.638	145.958	20.531	106.372	6.278	29.557	14.268	El Chayal	prismatic blade fragment	Chinikihá
B84-S256	1417.05	589.505	9845.61	81.811	154.989	148.433	22.507	103.93	10.345	29.682	18.659	El Chayal	prismatic blade fragment	Chinikihá
B85-S257	1360.75	624.499	10096.5	61.851	158.16	153.814	21.07	109.332	8.582	30.807	14.212	El Chayal	prismatic blade fragment	Chinikihá
B85-S258	1539.11	549.563	9559.98	86.207	158.107	145.474	17.286	101.122	6.763	28.179	15.457	El Chayal	prismatic blade fragment	Chinikihá
B86-S259	1423.01	621.039	10426.8	67.445	159.042	153.942	20.069	106.438	5.572	28.879	15.817	El Chayal	reduction flake	Chinikihá
B86-S260	1448.61	610.645	10203.5	105.791	163.22	160.397	19.319	111.891	12.389	31.012	12.451	El Chayal	prismatic blade fragment	Chinikihá
B87-S261	1422.46	518.132	10271.2	71.527	116.913	196.542	17.689	111.069	10.681	24.431	12.517	Jilotepeque	prismatic blade fragment	S2E11-553
B88-S262	1447.74	582.237	10039.5	78.437	149.72	145.675	22.026	105.421	10.288	30.485	12.474	El Chayal	core reduction flake	Chinikihá
B89-S263	1388.56	593.911	10019.4	75.324	159.442	158.976	21.237	112.306	8.058	31.154	16.663	El Chayal	prismatic blade fragment	Chancala
B89-S264	1510.97	584.981	9917.91	79.047	153.81	153.338	22.654	109.448	6.249	31.022	15.974	El Chayal	prismatic blade fragment	Chancala
B9-S44	1562.52	420.817	11694.6	74.38	99.75	155.141	20.4	158.806	7.514	21.299	5.445	Ixtepeque	prismatic blade fragment	Chinikihá
B90-S265	1343.94	558.601	9691.62	70.183	148.611	149.686	22.201	105.937	9.733	29.006	16.033	El Chayal	prismatic blade fragment	S3E12-502
B91-S266	1474.12	572.426	9876.5	65.53	147.934	149.009	24.111	105.888	9.645	27.984	13.537	El Chayal	reduction flake	PH 111 E.2 S1E1-24
B92-S267	1399.71	565.324	9897.6	83.368	161.374	152.7	21.784	108.911	5.231	30.999	7.892	El Chayal	prismatic blade fragment	Chinikihá
B92-S268	1282.24	578.507	9682.59	84.522	151.903	152.818	19.25	104.745	8.749	29.891	19.83	El Chayal	prismatic blade fragment	Chinikihá
B92-S269	1351.06	587.073	9798.18	79.396	154.667	154.145	19.525	105.124	9.578	30.007	13.429	El Chayal	prismatic blade fragment	Chinikihá
B92-S270	1372.19	615.691	10110	128.47	157.113	158.9	21.718	108.933	10.559	29.227	12.033	El Chayal	prismatic blade fragment	Chinikihá
B92-S271	1370.28	611.203	10001.4	64.897	156.117	155.986	18.525	105.79	11.081	28.556	11.882	El Chayal	prismatic blade fragment	Chinikihá
B92-S272	1357.97	553.925	9756.55	80.006	158.226	149.597	21.561	107.762	9.069	28.009	16.184	El Chayal	prismatic blade fragment	Chinikihá
B92-S273	1453.61	660.655	10379.6	97.147	168.716	159.065	20.655	112.443	12.587	32.867	10.671	El Chayal	prismatic blade fragment	Chinikihá
B92-S274	1314.78	571.511	9676.97	74.558	145.823	145.113	21.197	100.987	11.752	27.02	18.682	El Chayal	prismatic blade fragment	Chinikihá
B93-S275	1455.38	581.634	10018.8	86.441	151.906	155.834	21.689	106.973	8.477	28.22	8.469	El Chayal	prismatic blade fragment	Chinikihá
B94-S276	1254.52	555.475	9642.41	60.282	149.456	151.244	19.797	106.687	10.516	31.481	15.753	El Chayal	prismatic blade fragment	Chinikihá
B94-S277	1430.37	640.362	10198.4	73.776	159.398	159.048	19.099	113.027	8.192	30.487	16.147	El Chayal	prismatic blade fragment	Chinikihá
B94-S278	1309.56	592.666	9973.88	68.924	155.744	158.107	23.744	106.924	6.65	31.271	16.817	El Chayal	prismatic blade fragment	Chinikihá
B95-S279	1577.64	485.395	11231.6	62.983	118.258	197.533	14.807	114.133	6.818	25.776	12.289	Jilotepeque	reduction flake	S1E7-392
B95-S280	1624.93	581.972	11548.7	65.58	126.045	208.237	18.529	117.183	8.768	29.151	8.54	Jilotepeque	reduction flake	S1E7-392
B95-S281	1424.04	503.61	10576.1	64.864	112.883	190.605	19.09	112.225	11.854	23.217	11.85	Jilotepeque	reduction flake	S1E7-392
B96-S282	1214.87	500.526	9102.46	66.958	134.988	136.094	19.028	101.492	5.339	28.885	16.019	El Chayal	prismatic blade fragment	Chinikihá
B97-S283	1402.78	581.263	9708.08	76.846	152.766	149.81	19.893	104.646	8.902	29.452	15.115	El Chayal	prismatic blade fragment	Chinikihá
B97-S284	1410.89	637.561	10236.5	73.888	157.065	157.592	21.633	109.63	11.144	29.91	19.542	El Chayal	prismatic blade fragment	Chinikihá
B98-S285	1275.01	557.909	9696.63	67.132	150.605	145.894	18.873	106.994	4.066	28.604	10.336	El Chayal	prismatic blade fragment	Chinikihá
B99-S286	1397.76	581.082	9932.96	65.606	157.118	149.953	22.843	102.39	11.368	31.56	19.551	El Chayal	prismatic blade fragment	Chinikihá
B99-S287	1435.27	623.532	10313.6	69.093	162.71	162.872	23.025	111.58	9.619	30.671	12.006	El Chayal	prismatic blade fragment	Chinikihá
B99-S288	1287	571.567	9615.03	71.552	154.603	151.143	22.482	101.174	9.659	28.328	16.757	El Chayal	prismatic blade fragment	Chinikihá
B99-S289	1568.14	635.375	10379	93.814	158.549	153.776	21.158	108.464	6.438	31.114	10.326	El Chayal	prismatic blade fragment	Chinikihá
B99-S290	1300.44	633.802	10024.1	69.175	159.638	155.131	23.855	105.986	8.6	30.565	16.733	El Chayal	prismatic blade fragment	Chinikihá
B99-S291	1426.8	695.117	10667.4	73.756	166.626	168.018	20.785	109.895	8.518	32.733	12.653	El Chayal	prismatic blade fragment	Chinikihá
B99-S292	1357.19	560.707	9687.27	82.013	154.911	152.266	20.225	106.282	6.889	28.326	14.812	El Chayal	prismatic blade fragment	Chinikihá
B99-S293	1484.16	653.563	10603.5	100.684	168.473	168.521	22.253	112.828	8.387	30.831	16.239	El Chayal	prismatic blade fragment	Chinikihá
B99-S294	1399.21	620.682	10342.3	114.169	163.953	158.23	21.175	109.211	8.542	31.174	15.8	El Chayal	prismatic blade fragment	Chinikihá
B99-S295	1416.29	589.209	9754.1	74.847	152.407	150.604	19.806	104.16	8.815	29.408	17.407	El Chayal	prismatic blade fragment	Chinikihá
	Ti	Mn	Fe	Zn	Ga	Rb	Sr	Y	Zr	Nb	Pb	Th	Type	Material	Site
	ppm	ppm	ppm	ppm	ppm	ppm	ppm	ppm	ppm	ppm	ppm	ppm
RGM-1	1637.75	286.191	13411.9	21.163	19.148	145.093	100.219	25.195	207.197	10.228	26.145	21.446	Standard	Obsidian	Rhyolite, Glass Mountain
RGM-1	1672.41	297.7	13536.7	23.639	23.059	145.883	101.122	27.427	209.917	4.872	28.466	16.573	Standard	Obsidian	Rhyolite, Glass Mountain
RGM-1	1604.01	266.776	13520	25.548	21.754	144.285	101.576	25.243	204.226	10.31	27.087	21.599	Standard	Obsidian	Rhyolite, Glass Mountain
RGM-1	1581.79	284.063	13531.5	24.252	19.334	146.785	100.502	21.569	209.167	7.526	27.421	17.536	Standard	Obsidian	Rhyolite, Glass Mountain
RGM-1	1603.75	276.639	13507.1	26.674	20.751	145.397	100.221	25.95	207.781	7.923	25.794	22.708	Standard	Obsidian	Rhyolite, Glass Mountain
RGM-1	1635.77	282.196	13523.9	20.472	16.859	147.175	96.882	24.751	209.084	9.952	24.271	9.323	Standard	Obsidian	Rhyolite, Glass Mountain
RGM-1	1625.24	306.819	13559.2	20.723	21.884	144.468	101.927	24.627	208.899	6.381	26.033	17.393	Standard	Obsidian	Rhyolite, Glass Mountain
RGM-1	1571.37	302.265	13406.8	23.635	19.688	146.969	98.082	25.982	205.099	9.861	28.046	15.074	Standard	Obsidian	Rhyolite, Glass Mountain
RGM-1	1598.88	277.816	13494.8	22.643	21.232	149.087	99.855	21.698	207.498	9.313	26.412	16.829	Standard	Obsidian	Rhyolite, Glass Mountain
RGM-1	1582.98	280.406	13494.4	24.952	16.967	142.135	101.267	22.738	208.402	8.339	28.601	20.747	Standard	Obsidian	Rhyolite, Glass Mountain
RGM-1	1567.89	280.094	13492.5	25.421	20.833	145.203	99.713	20.773	207.431	4.244	26.236	11.124	Standard	Obsidian	Rhyolite, Glass Mountain
RGM-1	1633.6	284.445	13505.6	22.543	20.289	144.7	101.298	25.011	209.769	4.132	26.052	12.687	Standard	Obsidian	Rhyolite, Glass Mountain
RGM-1	1656.47	274.285	13536.3	24.93	18.264	142.217	99.616	24.97	206.608	10.626	29.37	18.369	Standard	Obsidian	Rhyolite, Glass Mountain
RGM-1	1571.63	264.841	13493.4	21.481	19.153	144.644	99.092	27.066	207.106	6.826	26.974	21.116	Standard	Obsidian	Rhyolite, Glass Mountain
RGM-1	1659.81	263.026	13519.5	25.439	18.304	147.107	101.977	21.627	205.078	5.164	27.173	13.179	Standard	Obsidian	Rhyolite, Glass Mountain
RGM-1	1578.79	300.796	13532.9	24.297	19.375	148.639	100.355	26.495	208.741	5.084	26.864	21.494	Standard	Obsidian	Rhyolite, Glass Mountain
RGM-1	1579.58	276.589	13476	21.721	20.913	143.488	100.143	23.8	208.186	7.32	26.671	14.927	Standard	Obsidian	Rhyolite, Glass Mountain
RGM-1	1664.54	288.08	13446.7	22.79	19.48	145.89	104.35	24.833	206.541	7.503	25.518	18.668	Standard	Obsidian	Rhyolite, Glass Mountain
RGM-1	1631.87	278.707	13537.7	22.02	19.803	144.537	102.701	28.486	203.218	12.252	27.648	22.899	Standard	Obsidian	Rhyolite, Glass Mountain
RGM-1	1611.38	298.737	13436.9	21.443	20.556	147.188	102.329	27.442	208.213	9.122	26.983	16.153	Standard	Obsidian	Rhyolite, Glass Mountain
RGM-1	1517.46	287.897	13565.7	26.198	17.605	147.221	98.525	23.089	212.313	12.292	25.103	13.222	Standard	Obsidian	Rhyolite, Glass Mountain
RGM-1	1541.18	294.951	13528.3	22.609	18.156	148.445	100.185	24.129	206.351	10.839	25.35	17.751	Standard	Obsidian	Rhyolite, Glass Mountain
RGM-1	1528.68	310.054	13525.2	25.722	18.505	148.897	99.88	26.074	208.777	11.255	23.892	18.171	Standard	Obsidian	Rhyolite, Glass Mountain
RGM-1	1518.1	280.314	13530.9	27.539	15.518	145.574	100.215	25.421	215.933	9.071	26.011	13.555	Standard	Obsidian	Rhyolite, Glass Mountain
RGM-1	1499	288.2	13516	26.1	15.8	145.3	102.3	27.1	209.9	10.6	26.4	18.6	Standard	Obsidian	Rhyolite, Glass Mountain
RGM-1	1561.93	286.23	13551.9	21.201	16.204	147.838	98.252	25.407	211.162	6.445	24.051	10.865	Standard	Obsidian	Rhyolite, Glass Mountain
RGM-1	1511.03	280.568	13492.7	23.594	17.009	143.03	102.636	25.006	213.096	5.215	25.6	8.671	Standard	Obsidian	Rhyolite, Glass Mountain
RGM-1	1522.3	290.569	13542.2	22.227	15.885	144.552	102.129	25.568	209.96	10.876	27.058	13.873	Standard	Obsidian	Rhyolite, Glass Mountain
RGM-1	1488.86	300.361	13589.6	25.85	17.641	145.158	101.228	23.515	212.961	8.788	27.727	12.191	Standard	Obsidian	Rhyolite, Glass Mountain
RGM-1	1571	282.5	13568	24.9	15.9	148.2	101.3	24.3	208.1	8	24.2	12.4	Standard	Obsidian	Rhyolite, Glass Mountain
RGM-1	1526.24	289.228	13587.8	23.404	18.375	146.674	102.353	24.198	209.95	5.402	27.766	11.862	Standard	Obsidian	Rhyolite, Glass Mountain
RGM-1	1506.84	285.158	13559.2	24.321	18.32	148.711	100.68	25.047	210.53	10.377	26.521	19.113	Standard	Obsidian	Rhyolite, Glass Mountain
RGM-1	1479.23	303.064	13504.4	25.239	19.583	146.401	100.015	23.436	210.423	4.393	25.218	18.179	Standard	Obsidian	Rhyolite, Glass Mountain
RGM-1	1467.59	273.311	13551.7	25.176	16.844	143.31	101.929	25.276	211.203	9.09	23.885	14.597	Standard	Obsidian	Rhyolite, Glass Mountain
RGM-1	1592.94	274.946	13596.9	30.415	17.357	149.451	101.8	21.573	208.258	10.331	25.185	14.145	Standard	Obsidian	Rhyolite, Glass Mountain
RGM-1	1517.97	288.803	13532.5	24.458	13.828	148.079	101.712	21.081	208.462	10.633	25.374	10.796	Standard	Obsidian	Rhyolite, Glass Mountain
RGM-1	1480.99	269.129	13600.8	21.97	20.619	147.069	100.825	23.873	210.793	9.259	25.639	10.903	Standard	Obsidian	Rhyolite, Glass Mountain
RGM-1	1580.74	285.623	13571.9	26.095	16.36	142.93	103.533	25.925	213.682	11.841	25.033	12.877	Standard	Obsidian	Rhyolite, Glass Mountain
RGM-1	1511.28	280.686	13562.7	25.208	17.291	147.936	99.271	25.431	211.816	8.792	23.738	10.843	Standard	Obsidian	Rhyolite, Glass Mountain
RGM-1	1578.23	298.776	13580.5	30.297	16.998	144.517	101.899	26.183	209.407	9.178	25.362	15.618	Standard	Obsidian	Rhyolite, Glass Mountain
RGM-1	1509.38	286.446	13532.1	23.322	15.135	147.722	103.012	28.244	209.881	7.857	25.45	8.728	Standard	Obsidian	Rhyolite, Glass Mountain
RGM-1	1565.85	297.073	13548.3	24.513	15.134	147.667	101.432	23.857	211.137	10.306	26.441	13.88	Standard	Obsidian	Rhyolite, Glass Mountain
RGM-1	1576.95	277.825	13563.7	24.425	16.591	148.736	97.384	22.789	210.059	9.003	24.203	17.129	Standard	Obsidian	Rhyolite, Glass Mountain
RGM-1	1532.34	287.147	13588.8	26.65	16.936	144.045	100.702	25.124	213.719	6.687	24.957	8.767	Standard	Obsidian	Rhyolite, Glass Mountain
RGM-1	1564.16	295.648	13614.5	25.027	18.494	147.603	98.627	23.706	209.357	9.125	25.233	11.951	Standard	Obsidian	Rhyolite, Glass Mountain
RGM-1	1504.06	285.803	13582	23.939	20.703	144.055	102.569	23.185	211.22	9.974	23.045	10.413	Standard	Obsidian	Rhyolite, Glass Mountain
RGM-1	1449.04	288.249	13606.5	20.353	17.234	143.291	102.797	25.943	210.606	9.728	25.336	16.371	Standard	Obsidian	Rhyolite, Glass Mountain
RGM-1	1511.13	287.633	13549.1	21.337	14.622	144.719	105.493	25.421	215.495	8.867	24.669	3.844	Standard	Obsidian	Rhyolite, Glass Mountain
RGM-1	1565.95	308.6	13545.8	22.062	19.722	142.879	96.987	24.405	211.856	6.66	26.669	15.221	Standard	Obsidian	Rhyolite, Glass Mountain
RGM-1	1459.19	297.235	13553.9	25.677	15.029	144.812	102.385	23.161	211.108	10.881	27.775	9.009	Standard	Obsidian	Rhyolite, Glass Mountain
RGM-1	1506	286.3	13619	25.7	19.4	147.2	101.3	23.5	209.7	11.2	24.9	19.9	Standard	Obsidian	Rhyolite, Glass Mountain
RGM-1	1464.56	297.919	13588	23.057	14.31	145.255	97.301	23.368	210.109	14.849	24.809	16.768	Standard	Obsidian	Rhyolite, Glass Mountain
RGM-1	1435.78	300.31	13571.6	22.811	16.889	145.641	99.598	25.022	212.678	11.075	25.908	12.367	Standard	Obsidian	Rhyolite, Glass Mountain
RGM-1	1571	282.9	13600	24.2	18.7	144.1	102.1	24.5	208.2	9.2	25.9	12.4	Standard	Obsidian	Rhyolite, Glass Mountain
RGM-1	1517.59	274.973	13614.9	24.522	16.506	140.731	101.134	23.281	212.562	12.77	24.473	12.854	Standard	Obsidian	Rhyolite, Glass Mountain
RGM-1	1525	285.1	13571	25.7	14.6	141.8	101.2	23.9	211.8	8.9	27	13.7	Standard	Obsidian	Rhyolite, Glass Mountain
RGM-1	1496	290.7	13602	29	17.1	145.1	99.7	22.6	211.8	9.2	26.8	14.2	Standard	Obsidian	Rhyolite, Glass Mountain
RGM-1	1559.35	291.078	13634.9	27.364	19.415	145.721	100.734	21.795	211.224	6.08	25.407	9.294	Standard	Obsidian	Rhyolite, Glass Mountain
RGM-1	1512.48	306.151	13627.9	23.051	17.212	146.744	99.861	25.936	212.165	8.654	25.81	14.582	Standard	Obsidian	Rhyolite, Glass Mountain
RGM-1	1539.82	296.729	13590.3	22.701	19.254	146.913	104.063	23.416	210.038	7.785	26.387	16.621	Standard	Obsidian	Rhyolite, Glass Mountain
RGM-1	1602.17	294.415	13676.8	27.009	14.306	149.952	102.654	23.53	212.426	9.834	26.778	7.823	Standard	Obsidian	Rhyolite, Glass Mountain
RGM-1	1475.03	309.537	13597.5	21.22	18.934	148.467	100.989	22.931	208.334	5.436	26.217	15.588	Standard	Obsidian	Rhyolite, Glass Mountain
RGM-1	1562.96	295.238	13653.8	25.899	13.706	142.943	101.89	27.13	209.648	10.635	26.395	13.066	Standard	Obsidian	Rhyolite, Glass Mountain
RGM-1	1601.47	283.929	13645.1	27.644	17.699	145.805	101.085	25.21	209.271	9.617	25.301	8.185	Standard	Obsidian	Rhyolite, Glass Mountain
RGM-1	1539.43	309.7	13647.7	25.84	16.852	147.406	105.03	26.795	211.774	6.578	26.843	15.592	Standard	Obsidian	Rhyolite, Glass Mountain
RGM-1	1576.37	276.611	13607.2	22.912	15.255	145.846	102.617	26.955	210.379	11.769	24.986	13.571	Standard	Obsidian	Rhyolite, Glass Mountain
RGM-1	1539.84	289.282	13688	18.822	15.299	146.488	101.083	23.557	211.095	10.318	26.187	18.676	Standard	Obsidian	Rhyolite, Glass Mountain
RGM-1	1586.82	284.195	13636.5	31.562	14.307	149.694	95.31	25.349	213.313	9.685	27.321	11.442	Standard	Obsidian	Rhyolite, Glass Mountain
RGM-1	1489.76	269.899	13591.5	21.832	18.958	147.025	98.687	28.009	210.137	5.784	28.211	16.039	Standard	Obsidian	Rhyolite, Glass Mountain
RGM-1	1569.13	276.542	13624.3	25.119	16.572	148.421	100.145	24.14	209.409	6.338	24.392	4.022	Standard	Obsidian	Rhyolite, Glass Mountain
RGM-1	1493.42	292.243	13591.6	24.939	16.909	145.711	103.063	26.041	208.624	9.316	25.778	11.921	Standard	Obsidian	Rhyolite, Glass Mountain
